# Supplementary material for: 2,4-Dichloro-N-(4-chloro­phen­yl)benzene­sulfonamide
Source: Acta Crystallogr Sect E Struct Rep Online. 2010 Mar 24;66(Pt 4):o918. doi: 10.1107/S1600536810010494 (PMC2984069; doi:10.1107/S1600536810010494)
Supplement: Supplementary file 2 [file e-66-0o918-Isup2.hkl]

# 
# h,k,l, Fc-squared, Fo-squared, sigma(Fo-squared) and status flag 
# 
data_I
_shelx_title ' S108 P-1' 
_shelx_refln_list_code          4 
_shelx_F_calc_maximum      146.18 
_exptl_crystal_F_000       340.00 
_reflns_d_resolution_high  0.8000 
 
loop_ 
 _symmetry_equiv_pos_as_xyz 
 'x, y, z' 
 '-x, -y, -z' 
 
_cell_length_a     6.3925 
_cell_length_b    10.5240 
_cell_length_c    11.6840 
_cell_angle_alpha  69.510 
_cell_angle_beta   77.960 
_cell_angle_gamma  77.300 
 
_shelx_F_squared_multiplier     1.000 
 
loop_ 
 _refln_index_h 
 _refln_index_k 
 _refln_index_l 
 _refln_F_squared_calc 
 _refln_F_squared_meas 
 _refln_F_squared_sigma 
 _refln_observed_status 
   1   0   0      132.91      135.19      0.73 o 
   2   0   0      268.52      284.70      1.58 o 
   3   0   0       82.96       90.37      0.82 o 
   4   0   0       82.62       95.32      0.70 o 
   5   0   0      243.65      241.69      1.75 o 
   6   0   0        8.00        6.23      0.76 o 
   7   0   0       11.60       12.17      1.42 o 
  -7   1   0       55.56       57.19      1.31 o 
  -6   1   0       82.37       86.51      1.35 o 
  -5   1   0       40.39       43.44      1.35 o 
  -4   1   0      390.81      389.06      4.22 o 
  -3   1   0      494.05      485.48      3.10 o 
  -2   1   0      241.37      250.67      0.99 o 
  -1   1   0      554.78      588.21      1.84 o 
   1   1   0      906.75      983.57      8.74 o 
   2   1   0     5070.53     4932.55     19.18 o 
   3   1   0     1482.40     1509.05      3.19 o 
   4   1   0      390.03      401.74      1.52 o 
   5   1   0        7.05        8.71      0.78 o 
   6   1   0        6.37        5.44      0.69 o 
   7   1   0       80.72       79.22      2.12 o 
  -7   2   0        9.53        6.41      0.88 o 
  -6   2   0      137.17      140.32      2.41 o 
  -5   2   0       86.18       94.52      1.98 o 
  -4   2   0       42.83       43.47      1.28 o 
  -3   2   0      175.92      197.16      2.43 o 
  -2   2   0        1.57        5.62      0.50 o 
  -1   2   0    21368.99    19364.20     48.35 o 
   0   2   0        1.43        4.22      0.21 o 
   1   2   0      541.36      584.84      3.67 o 
   2   2   0     2043.84     2059.71      5.97 o 
   3   2   0        0.03        0.53      0.22 o 
   4   2   0       41.61       32.82      0.53 o 
   5   2   0       50.83       40.84      0.59 o 
   6   2   0        4.12        6.87      0.58 o 
   7   2   0       30.94       29.42      1.61 o 
  -7   3   0        2.46        2.63      1.30 o 
  -6   3   0       45.84       47.64      1.71 o 
  -5   3   0        1.74        2.61      1.12 o 
  -4   3   0      413.40      439.45      3.33 o 
  -3   3   0       85.11       78.99      1.43 o 
  -2   3   0     1080.06     1191.06      4.12 o 
  -1   3   0      535.96      555.23      2.34 o 
   0   3   0      229.76      251.43      2.44 o 
   1   3   0     6456.05     6106.56     32.04 o 
   2   3   0     2929.54     2958.40      3.69 o 
   3   3   0       16.95       13.49      0.45 o 
   4   3   0       36.81       37.86      0.51 o 
   5   3   0       18.64       17.05      0.55 o 
   6   3   0      243.44      232.40      2.54 o 
  -6   4   0       96.61      106.59      2.42 o 
  -5   4   0        8.63        8.70      1.15 o 
  -4   4   0       86.51       85.96      1.84 o 
  -3   4   0        0.63        0.75      0.86 o 
  -2   4   0     5161.54     5225.45      9.07 o 
  -1   4   0      116.01      129.96      1.31 o 
   0   4   0      137.24      134.84      1.93 o 
   1   4   0      298.17      291.90      1.28 o 
   2   4   0      552.33      604.77      3.11 o 
   3   4   0        0.26        1.32      0.32 o 
   4   4   0        1.65        4.79      3.19 o 
   5   4   0       45.28       46.23      0.87 o 
   6   4   0       12.81       14.42      1.00 o 
   7   4   0       10.43       11.28      1.43 o 
  -6   5   0       28.41       29.11      1.63 o 
  -5   5   0        7.51        6.40      1.25 o 
  -4   5   0       70.35       73.54      1.90 o 
  -3   5   0       65.12       62.74      1.60 o 
  -2   5   0      258.71      267.06      2.32 o 
  -1   5   0      237.74      270.88      2.01 o 
   0   5   0      632.41      592.62      1.44 o 
   1   5   0      130.28      105.99      1.39 o 
   2   5   0        4.74       10.20      4.80 o 
   3   5   0      840.35      843.25      8.99 o 
   4   5   0        0.78        0.11      0.48 o 
   5   5   0       95.16       93.49      1.94 o 
   6   5   0       97.09      112.60      2.29 o 
   7   5   0       47.41       52.90      2.01 o 
  -6   6   0       22.63       21.69      1.64 o 
  -5   6   0        7.87       10.25      1.27 o 
  -4   6   0       28.83       22.51      1.41 o 
  -3   6   0     1089.83     1082.49      5.38 o 
  -2   6   0       65.31       63.31      1.36 o 
  -1   6   0        8.31        6.67      0.70 o 
   0   6   0       42.70       34.45      0.58 o 
   1   6   0       24.99       34.32      1.86 o 
   2   6   0      285.00      299.17      1.71 o 
   3   6   0      104.05      100.26      1.74 o 
   4   6   0       70.85       69.65      1.76 o 
   5   6   0       13.92       11.69      1.21 o 
   6   6   0       11.98       13.46      1.35 o 
   7   6   0       30.83       32.55      1.89 o 
  -5   7   0       22.94       23.58      1.69 o 
  -4   7   0       17.09       18.61      1.37 o 
  -3   7   0       13.27       12.60      1.17 o 
  -2   7   0       18.30       15.82      1.00 o 
  -1   7   0      362.85      368.69      4.51 o 
   0   7   0      246.16      242.07      2.06 o 
   1   7   0       43.68       43.36      0.76 o 
   2   7   0      110.81      119.10      3.24 o 
   3   7   0        0.02        0.33      0.56 o 
   4   7   0      115.17      107.77      2.02 o 
   5   7   0      193.04      199.85      2.88 o 
   6   7   0       43.08       48.60      1.93 o 
   7   7   0        0.01        0.60      1.37 o 
  -5   8   0        3.83        2.82      1.24 o 
  -4   8   0      193.11      199.55      2.96 o 
  -3   8   0        7.99        9.89      1.13 o 
  -2   8   0        3.22        3.15      0.97 o 
  -1   8   0      439.27      437.28      9.50 o 
   0   8   0       20.80       20.26      1.08 o 
   1   8   0      112.81      100.20      1.11 o 
   2   8   0       31.72       37.91      0.86 o 
   3   8   0       20.69       21.02      1.14 o 
   4   8   0       14.35       14.45      1.20 o 
   5   8   0       47.92       53.24      1.79 o 
   6   8   0       54.86       53.43      2.04 o 
  -4   9   0        0.05        0.83      1.20 o 
  -3   9   0        3.22        1.63      0.99 o 
  -2   9   0      103.79      117.55      5.64 o 
  -1   9   0       25.02       27.71      1.23 o 
   0   9   0      191.87      168.47      2.31 o 
   1   9   0      230.58      227.40      2.59 o 
   2   9   0       50.05       35.80      1.30 o 
   3   9   0      182.46      167.92      2.41 o 
   4   9   0      171.39      177.91      2.63 o 
   5   9   0       17.81       21.71      1.61 o 
   6   9   0        9.91       13.35      1.53 o 
  -3  10   0       11.15       11.37      1.34 o 
  -2  10   0       11.10       12.21      1.24 o 
  -1  10   0        0.59        0.40      1.02 o 
   0  10   0        0.21        1.70      0.97 o 
   1  10   0        5.11        5.48      1.05 o 
   2  10   0        5.76        9.03      1.13 o 
   3  10   0        2.31        1.01      0.69 o 
   4  10   0        0.57       -1.06      1.06 o 
   5  10   0       92.25       96.40      2.36 o 
  -2  11   0       56.91       62.89      1.98 o 
  -1  11   0       31.02       29.30      1.50 o 
   0  11   0      138.99      143.69      2.49 o 
   1  11   0        3.37        2.88      0.99 o 
   2  11   0        3.77        2.64      1.03 o 
   3  11   0       90.46       87.91      2.12 o 
   4  11   0        9.59       13.14      1.33 o 
   0  12   0        0.07       -1.14      1.14 o 
   1  12   0        9.98        6.59      1.22 o 
   2  12   0       16.62       15.88      1.33 o 
  -4 -11   1       23.93       22.21      1.43 o 
  -3 -11   1        5.14        3.76      1.16 o 
  -2 -11   1        1.43        2.23      1.05 o 
  -1 -11   1        0.48        1.08      0.95 o 
   0 -11   1       11.44       10.26      1.23 o 
   1 -11   1        0.21        0.58      1.14 o 
  -5 -10   1       22.22       24.02      1.74 o 
  -4 -10   1       30.94       34.02      1.71 o 
  -3 -10   1       23.37       28.69      1.29 o 
  -2 -10   1      171.63      159.82      2.52 o 
  -1 -10   1        0.77        0.49      0.96 o 
   0 -10   1        4.60        0.86      0.99 o 
   1 -10   1       56.52       60.02      1.73 o 
   2 -10   1       83.87       82.77      2.05 o 
   3 -10   1       65.95       80.95      2.20 o 
  -5  -9   1       12.85       13.24      1.59 o 
  -4  -9   1        1.81        1.74      1.11 o 
  -3  -9   1       61.50       55.42      1.16 o 
  -2  -9   1       25.83       23.82      0.94 o 
  -1  -9   1        8.51        9.31      1.00 o 
   0  -9   1        4.47        5.84      1.03 o 
   1  -9   1       16.45       14.00      1.13 o 
   2  -9   1       14.05       12.76      0.89 o 
   3  -9   1        3.61        4.77      1.12 o 
   4  -9   1        2.45        3.70      1.31 o 
  -6  -8   1       13.62       15.18      1.55 o 
  -5  -8   1        2.49        1.86      1.31 o 
  -4  -8   1      107.92      120.40      2.26 o 
  -3  -8   1      103.23      110.63      3.49 o 
  -2  -8   1        3.95        4.28      0.59 o 
  -1  -8   1      112.86      102.65      1.76 o 
   0  -8   1      332.10      319.83      2.88 o 
   1  -8   1      977.96      981.26      6.98 o 
   2  -8   1      166.24      162.22      2.27 o 
   3  -8   1       12.62       12.97      1.17 o 
   4  -8   1       85.17       86.26      2.17 o 
  -6  -7   1        5.68        6.51      1.57 o 
  -5  -7   1        0.29       -1.19      1.19 o 
  -4  -7   1        3.87        7.55      1.08 o 
  -3  -7   1      254.62      243.12      3.45 o 
  -2  -7   1        0.04        1.13      0.89 o 
  -1  -7   1        4.82        4.50      0.51 o 
   0  -7   1       10.58        7.85      2.06 o 
   1  -7   1        0.01        0.40      0.91 o 
   2  -7   1       19.52       17.59      1.06 o 
   3  -7   1        1.76        1.54      1.00 o 
   4  -7   1      330.80      332.32      3.56 o 
   5  -7   1       31.88       32.50      1.70 o 
  -7  -6   1       11.86        8.81      1.60 o 
  -6  -6   1        0.03       -1.30      1.30 o 
  -5  -6   1       31.92       38.67      1.68 o 
  -4  -6   1       97.49      122.45      2.12 o 
  -3  -6   1        5.12        3.20      0.87 o 
  -2  -6   1      306.36      266.26      1.84 o 
  -1  -6   1     1554.75     1468.22      9.75 o 
   0  -6   1      423.19      411.23      2.73 o 
   1  -6   1      753.61      706.14      3.57 o 
   2  -6   1      212.18      199.22      2.22 o 
   3  -6   1      293.16      289.47      2.96 o 
   4  -6   1       67.97       66.40      1.79 o 
   5  -6   1        6.63        5.89      1.24 o 
   6  -6   1        0.01       -1.35      1.35 o 
  -7  -5   1       10.80       11.10      1.46 o 
  -6  -5   1       25.32       25.16      1.58 o 
  -5  -5   1       50.09       47.78      1.59 o 
  -4  -5   1      395.41      367.92      3.29 o 
  -3  -5   1      334.60      321.75      2.72 o 
  -2  -5   1        4.21        4.65      0.36 o 
  -1  -5   1      456.39      500.29      7.62 o 
   0  -5   1       12.13       10.01      0.38 o 
   1  -5   1      503.93      496.81      2.78 o 
   2  -5   1        4.38        5.22      0.79 o 
   3  -5   1     1848.95     1816.27      6.56 o 
   4  -5   1      202.56      204.70      2.66 o 
   5  -5   1       77.61       82.84      2.06 o 
   6  -5   1       50.55       54.59      2.01 o 
  -7  -4   1       10.41        8.46      1.44 o 
  -6  -4   1       25.90       26.38      1.45 o 
  -5  -4   1       18.51       25.53      1.26 o 
  -4  -4   1        2.63        2.14      0.41 o 
  -3  -4   1      638.19      598.58      6.85 o 
  -2  -4   1     2768.19     2767.32      4.52 o 
  -1  -4   1     2409.09     2479.02      4.33 o 
   0  -4   1      466.71      440.49      2.06 o 
   1  -4   1        9.57        6.10      0.49 o 
   2  -4   1        0.21        0.00      0.89 o 
   3  -4   1      640.63      654.48      3.82 o 
   4  -4   1        2.70        2.30      1.01 o 
   5  -4   1       34.30       36.37      1.49 o 
   6  -4   1       54.29       54.54      2.01 o 
  -7  -3   1        0.78        0.59      1.18 o 
  -6  -3   1       24.95       30.65      1.46 o 
  -5  -3   1       52.33       46.57      1.95 o 
  -4  -3   1       86.03       84.08      1.42 o 
  -3  -3   1        0.01        0.49      0.32 o 
  -2  -3   1      134.43      138.47      0.78 o 
  -1  -3   1       16.39       14.21      0.39 o 
   0  -3   1     1860.93     1861.43      7.46 o 
   1  -3   1      933.87      998.94      9.01 o 
   2  -3   1     2705.79     2705.61      6.23 o 
   3  -3   1      276.52      281.32      2.43 o 
   4  -3   1      494.05      481.66      3.51 o 
   5  -3   1      109.59      110.23      2.11 o 
   6  -3   1       47.15       43.72      1.67 o 
   7  -3   1        3.33        2.69      1.19 o 
  -7  -2   1        5.68        2.45      1.13 o 
  -6  -2   1        4.11        1.57      0.74 o 
  -5  -2   1       60.86       59.79      0.89 o 
  -4  -2   1      384.16      356.53      1.72 o 
  -3  -2   1     4386.33     4390.66      7.07 o 
  -2  -2   1     3580.73     3600.53     11.02 o 
  -1  -2   1     2858.17     2850.53      2.61 o 
   0  -2   1      193.07      215.75      1.42 o 
   1  -2   1      291.60      339.95      4.16 o 
   2  -2   1      955.64      966.53      6.24 o 
   3  -2   1      379.59      405.18      2.66 o 
   4  -2   1       35.10       35.78      1.12 o 
   5  -2   1      659.79      735.13      4.54 o 
   6  -2   1        8.43        8.79      1.22 o 
   7  -2   1       16.12       15.30      0.98 o 
  -7  -1   1       18.91       19.41      1.39 o 
  -6  -1   1       38.76       33.80      0.93 o 
  -5  -1   1       85.45       87.56      1.09 o 
  -4  -1   1       37.77       38.56      0.49 o 
  -3  -1   1      294.05      262.78      1.06 o 
  -2  -1   1      972.65      958.97      3.31 o 
  -1  -1   1     2553.36     2572.54     12.39 o 
   0  -1   1      127.44      133.81      0.77 o 
   1  -1   1     6905.66     6682.64     40.66 o 
   2  -1   1      109.26      117.18      1.12 o 
   3  -1   1       40.88       33.99      0.92 o 
   4  -1   1      553.67      516.47      3.19 o 
   5  -1   1       92.09       90.39      1.75 o 
   6  -1   1        2.35        3.02      1.49 o 
   7  -1   1        7.46        7.55      0.93 o 
  -7   0   1       16.64       16.93      0.94 o 
  -6   0   1       86.71       93.79      1.33 o 
  -5   0   1      400.37      391.21      2.41 o 
  -4   0   1     1410.96     1398.94      5.54 o 
  -3   0   1      663.84      688.89      2.05 o 
  -2   0   1      231.98      253.45      1.45 o 
  -1   0   1      207.51      203.44      0.97 o 
   1   0   1     1445.61     1449.58      1.78 o 
   2   0   1      703.99      756.66      3.40 o 
   3   0   1       95.66       98.47      0.64 o 
   4   0   1        1.87        1.90      0.32 o 
   5   0   1       14.89       18.67      0.62 o 
   6   0   1      236.95      230.53     11.24 o 
   7   0   1       12.81       15.55      1.60 o 
  -7   1   1       21.38       20.55      1.02 o 
  -6   1   1        4.84        1.66      0.84 o 
  -5   1   1        3.68        4.18      0.92 o 
  -4   1   1      977.58      976.14      2.85 o 
  -3   1   1      559.89      554.49      2.38 o 
  -2   1   1     1869.17     1859.80      4.20 o 
  -1   1   1      290.67      322.16      1.37 o 
   1   1   1     2431.01     2402.05      9.05 o 
   2   1   1      915.87      891.15      2.57 o 
   3   1   1      278.97      221.10      0.85 o 
   4   1   1      155.87      173.70      1.80 o 
   5   1   1       84.70       77.73      0.74 o 
   6   1   1       10.92       11.63      0.64 o 
   7   1   1       41.63       46.92      1.81 o 
  -7   2   1       10.83       12.51      0.92 o 
  -6   2   1      170.57      176.46      2.64 o 
  -5   2   1     1219.53     1209.05      5.69 o 
  -4   2   1      153.24      148.53      1.99 o 
  -3   2   1        6.35        6.02      0.36 o 
  -2   2   1      627.60      651.90      2.73 o 
  -1   2   1     1508.69     1584.16      3.43 o 
   0   2   1     2894.91     2962.82     13.85 o 
   1   2   1       99.67      128.61      0.93 o 
   2   2   1      458.88      448.46      2.11 o 
   3   2   1        3.91        5.51      0.24 o 
   4   2   1       56.66       55.69      0.53 o 
   5   2   1      363.86      355.77      1.57 o 
   6   2   1        6.42        6.28      0.58 o 
   7   2   1       26.44       21.63      1.53 o 
  -7   3   1        8.22        8.91      0.97 o 
  -6   3   1       18.45       20.19      1.45 o 
  -5   3   1      500.68      534.56      4.02 o 
  -4   3   1      204.78      197.39      2.31 o 
  -3   3   1     1275.77     1264.60      4.79 o 
  -2   3   1     1143.65     1311.55      4.34 o 
  -1   3   1      561.63      591.37      2.37 o 
   0   3   1      411.11      436.89      2.04 o 
   1   3   1     1252.50     1233.79      3.35 o 
   2   3   1     2859.49     2754.02     12.64 o 
   3   3   1      719.72      750.67      2.36 o 
   4   3   1      116.47      126.97      0.85 o 
   5   3   1       91.43       90.37      1.18 o 
   6   3   1      193.87      191.42      1.42 o 
   7   3   1        3.84        1.58      1.00 o 
  -6   4   1      112.88      108.48      2.40 o 
  -5   4   1        0.15        0.36      1.04 o 
  -4   4   1      150.57      162.86      2.19 o 
  -3   4   1      226.96      247.66      2.36 o 
  -2   4   1       14.77        8.52      0.86 o 
  -1   4   1       43.44       54.90      0.90 o 
   0   4   1      498.22      533.82      4.11 o 
   1   4   1      283.79      332.12      1.32 o 
   2   4   1      112.79      113.46      1.33 o 
   3   4   1      142.37      136.06      1.03 o 
   4   4   1     1245.95     1244.38      3.34 o 
   5   4   1       15.55       19.68      1.02 o 
   6   4   1       46.93       48.29      1.01 o 
   7   4   1       74.82       71.72      1.32 o 
  -6   5   1       41.95       47.08      1.92 o 
  -5   5   1       82.15       83.40      2.02 o 
  -4   5   1      629.43      624.60      4.29 o 
  -3   5   1      374.78      387.55      3.15 o 
  -2   5   1       26.30       28.25      1.02 o 
  -1   5   1      133.66      135.52      1.43 o 
   0   5   1      115.97      107.65      0.84 o 
   1   5   1     1164.89     1124.20      1.76 o 
   2   5   1      116.92      124.60      2.12 o 
   3   5   1        0.65        0.60      0.43 o 
   4   5   1        6.25        9.56      3.73 o 
   5   5   1       27.92       26.19      0.77 o 
   6   5   1        4.52        5.81      0.69 o 
   7   5   1        0.24        0.06      1.28 o 
  -6   6   1        0.13       -1.08      1.55 o 
  -5   6   1        0.61        0.94      1.15 o 
  -4   6   1       67.43       70.69      1.74 o 
  -3   6   1       62.02       69.75      1.66 o 
  -2   6   1        7.69        7.68      0.84 o 
  -1   6   1      537.59      533.00      2.93 o 
   0   6   1       53.40       58.50      0.53 o 
   1   6   1       41.98       35.77      0.62 o 
   2   6   1       17.43       26.62      1.05 o 
   3   6   1     1564.75     1537.79      5.11 o 
   4   6   1      488.23      491.24      3.86 o 
   5   6   1      155.67      142.76      2.26 o 
   6   6   1       35.27       36.24      1.62 o 
   7   6   1        4.04        3.59      1.40 o 
  -5   7   1      106.79      112.46      2.48 o 
  -4   7   1       54.01       57.60      1.75 o 
  -3   7   1      113.57      113.64      2.01 o 
  -2   7   1       98.28      104.18      1.76 o 
  -1   7   1      545.41      559.14      2.32 o 
   0   7   1      207.38      197.23      2.55 o 
   1   7   1       15.32       13.30      1.66 o 
   2   7   1       31.43       29.05      1.63 o 
   3   7   1        8.36       12.27      0.97 o 
   4   7   1       92.86       88.87      1.81 o 
   5   7   1      205.94      193.48      2.76 o 
   6   7   1       16.82       21.03      1.52 o 
   7   7   1      117.36      127.65      2.77 o 
  -5   8   1        1.30       -0.18      1.27 o 
  -4   8   1        3.69        5.06      1.17 o 
  -3   8   1        8.04        7.46      1.21 o 
  -2   8   1      191.40      184.39      2.35 o 
  -1   8   1       27.86       23.79      1.47 o 
   0   8   1       25.36       29.62      1.16 o 
   1   8   1       11.88        7.23      0.56 o 
   2   8   1     1084.91     1050.41     18.83 o 
   3   8   1        1.01        1.56      0.64 o 
   4   8   1       24.99       17.97      1.16 o 
   5   8   1        6.58       12.70      1.32 o 
   6   8   1        3.26        5.50      1.49 o 
  -4   9   1        7.53        5.55      1.22 o 
  -3   9   1        0.56       -0.19      0.92 o 
  -2   9   1       87.01       89.12      2.39 o 
  -1   9   1        4.36        5.68      0.92 o 
   0   9   1       94.36      105.45      1.84 o 
   1   9   1        1.77        0.73      0.96 o 
   2   9   1        0.83        4.65      1.27 o 
   3   9   1       11.82       14.62      0.80 o 
   4   9   1       56.96       47.97      1.60 o 
   5   9   1       33.19       36.76      1.64 o 
   6   9   1       80.53       86.68      2.35 o 
  -3  10   1       59.25       64.30      3.44 o 
  -2  10   1        5.26        2.37      1.08 o 
  -1  10   1        0.09        0.19      0.99 o 
   0  10   1        0.09        0.53      0.93 o 
   1  10   1      580.01      573.18      4.25 o 
   2  10   1       40.37       44.67      1.58 o 
   3  10   1       12.58        7.68      0.74 o 
   4  10   1        9.82       12.05      1.28 o 
   5  10   1        0.02        2.70      1.39 o 
  -2  11   1       32.99       34.92      1.58 o 
  -1  11   1        0.02        0.40      1.06 o 
   0  11   1        0.18        2.30      1.13 o 
   1  11   1       38.38       37.71      1.47 o 
   2  11   1        1.63        1.92      0.99 o 
   3  11   1       39.12       42.65      2.85 o 
   4  11   1       22.44       20.78      1.50 o 
   5  11   1       44.45       47.02      1.87 o 
  -1  12   1       14.87       10.64      1.32 o 
   0  12   1      111.56      116.80      2.39 o 
   1  12   1       38.61       41.10      1.63 o 
   2  12   1        6.12        5.82      1.16 o 
   3  12   1       23.68       21.35      1.46 o 
  -3 -11   2        2.57        3.98      1.23 o 
  -2 -11   2        0.83        0.25      1.05 o 
  -1 -11   2        0.96        1.10      1.02 o 
   0 -11   2        1.28       -0.87      1.18 o 
   1 -11   2       30.02       32.41      1.56 o 
  -4 -10   2       30.23       23.27      1.66 o 
  -3 -10   2        4.18        2.15      0.79 o 
  -2 -10   2      114.83      117.58      2.28 o 
  -1 -10   2        9.11        8.48      1.12 o 
   0 -10   2       10.23       11.01      1.15 o 
   1 -10   2       13.39       12.40      1.22 o 
   2 -10   2        0.89        1.87      1.15 o 
  -5  -9   2        0.24       -1.42      1.42 o 
  -4  -9   2       10.65       14.95      1.37 o 
  -3  -9   2        0.08        0.35      0.73 o 
  -2  -9   2       31.12       25.32      1.32 o 
  -1  -9   2       11.89       15.92      1.12 o 
   0  -9   2      118.97      113.19      1.99 o 
   1  -9   2       66.19       66.71      1.66 o 
   2  -9   2       16.34       19.41      1.29 o 
   3  -9   2        0.44        0.67      1.11 o 
  -5  -8   2       88.30       75.88      2.29 o 
  -4  -8   2        7.11        6.34      1.29 o 
  -3  -8   2      162.55      169.70      4.70 o 
  -2  -8   2       90.93       79.49      1.40 o 
  -1  -8   2        3.55        6.71      0.89 o 
   0  -8   2        0.00       -0.65      0.91 o 
   1  -8   2        0.60        4.17      0.91 o 
   2  -8   2        5.12        3.85      0.91 o 
   3  -8   2       26.95       25.65      1.34 o 
   4  -8   2       45.85       43.45      1.74 o 
  -6  -7   2        6.33        1.96      1.52 o 
  -5  -7   2        0.01       -0.02      1.29 o 
  -4  -7   2       59.85       62.32      1.80 o 
  -3  -7   2        4.23        2.09      0.64 o 
  -2  -7   2        2.20        4.67      0.56 o 
  -1  -7   2      271.86      253.04      2.74 o 
   0  -7   2      889.24      826.18      8.79 o 
   1  -7   2       37.65       38.55      1.04 o 
   2  -7   2      107.76       95.01      1.79 o 
   3  -7   2       14.31        8.30      1.09 o 
   4  -7   2        0.88        0.43      1.14 o 
   5  -7   2       86.08       82.11      2.27 o 
  -6  -6   2      181.37      176.59      3.11 o 
  -5  -6   2        0.44       -1.31      1.31 o 
  -4  -6   2      865.75      917.35      5.36 o 
  -3  -6   2        0.75       -0.88      0.97 o 
  -2  -6   2       19.55       23.73      1.59 o 
  -1  -6   2       60.65       60.17      0.86 o 
   0  -6   2      137.69      141.00      3.98 o 
   1  -6   2        2.71        5.46      0.68 o 
   2  -6   2       92.56       84.53      1.60 o 
   3  -6   2       49.15       48.61      1.63 o 
   4  -6   2       47.46       43.48      1.60 o 
   5  -6   2        0.50        6.52      1.25 o 
  -7  -5   2        3.78        2.68      1.44 o 
  -6  -5   2       38.42       48.63      1.86 o 
  -5  -5   2        8.17        9.08      1.22 o 
  -4  -5   2       62.53       50.63      1.52 o 
  -3  -5   2       30.05       40.82      1.25 o 
  -2  -5   2      935.98      935.45      4.51 o 
  -1  -5   2     2457.93     2423.78      3.63 o 
   0  -5   2       12.94       10.94      0.31 o 
   1  -5   2      113.60      118.33      3.94 o 
   2  -5   2        0.39       -0.41      0.72 o 
   3  -5   2       26.61       26.25      1.26 o 
   4  -5   2      338.06      320.16      3.31 o 
   5  -5   2        0.63        0.82      1.16 o 
   6  -5   2        3.97        5.67      1.42 o 
  -7  -4   2      137.59      127.41      2.76 o 
  -6  -4   2        0.02        0.00      1.13 o 
  -5  -4   2      190.24      202.44      2.69 o 
  -4  -4   2       19.74       19.04      1.19 o 
  -3  -4   2        2.89        3.29      0.42 o 
  -2  -4   2       12.11        8.41      0.28 o 
  -1  -4   2      261.11      275.97      2.06 o 
   0  -4   2      679.59      668.36      4.28 o 
   1  -4   2      791.67      785.59      5.63 o 
   2  -4   2      860.90      904.51      2.77 o 
   3  -4   2      107.52      109.49      1.82 o 
   4  -4   2       11.19        9.25      1.13 o 
   5  -4   2       33.70       30.64      1.41 o 
   6  -4   2      117.11      119.28      2.45 o 
  -7  -3   2       79.06      102.23      2.36 o 
  -6  -3   2      166.30      171.28      2.70 o 
  -5  -3   2      146.90      137.96      2.27 o 
  -4  -3   2        1.94        2.92      0.31 o 
  -3  -3   2     1702.67     1731.09      5.11 o 
  -2  -3   2     2355.94     2427.74      3.45 o 
  -1  -3   2      132.32      127.49      0.71 o 
   0  -3   2      646.47      620.07      3.92 o 
   1  -3   2     1096.82     1101.77      4.67 o 
   2  -3   2       70.63       85.39      0.85 o 
   3  -3   2      269.46      257.39      1.48 o 
   4  -3   2        8.57        7.68      1.07 o 
   5  -3   2      112.38      114.79      2.12 o 
   6  -3   2        0.48        1.69      1.06 o 
   7  -3   2        0.13       -0.27      1.22 o 
  -7  -2   2        1.89        0.13      1.08 o 
  -6  -2   2       35.63       35.12      1.21 o 
  -5  -2   2       53.04       58.35      0.84 o 
  -4  -2   2      178.58      181.67      2.24 o 
  -3  -2   2       13.70        8.48      0.24 o 
  -2  -2   2     1301.85     1389.78      2.89 o 
  -1  -2   2      425.79      443.44      1.19 o 
   0  -2   2     3195.40     3209.79     35.87 o 
   1  -2   2      869.02      934.82     11.57 o 
   2  -2   2      679.95      671.33      9.87 o 
   3  -2   2      962.90      929.56      2.44 o 
   4  -2   2       57.86       58.31      1.35 o 
   5  -2   2      917.54      932.70      5.08 o 
   6  -2   2       35.90       38.83      1.55 o 
   7  -2   2       22.87       24.41      1.14 o 
  -7  -1   2       25.65       28.17      1.56 o 
  -6  -1   2       97.94       88.70      2.40 o 
  -5  -1   2       92.18       75.83      1.31 o 
  -4  -1   2      377.70      374.50      1.54 o 
  -3  -1   2      299.55      261.20      1.06 o 
  -2  -1   2      605.66      614.87      2.00 o 
  -1  -1   2     2752.18     2726.29      8.01 o 
   0  -1   2        2.78        4.99      0.31 o 
   1  -1   2     2980.85     3074.85      2.99 o 
   2  -1   2       60.63       56.45      0.54 o 
   3  -1   2      105.53      107.73      0.69 o 
   4  -1   2        2.69        3.01      0.50 o 
   5  -1   2      115.10      124.14      1.93 o 
   6  -1   2       70.54       68.54      4.86 o 
   7  -1   2      161.23      178.91      3.32 o 
  -7   0   2       49.03       56.00      1.91 o 
  -6   0   2       32.72       40.59      1.02 o 
  -5   0   2      217.06      221.86      2.19 o 
  -4   0   2       81.48       88.99      0.82 o 
  -3   0   2      200.69      219.05      2.27 o 
  -2   0   2        0.90        0.16      0.27 o 
  -1   0   2     2228.12     2205.29      2.40 o 
   0   0   2     2981.62     2954.01     23.12 o 
   1   0   2     1296.09     1323.97     11.07 o 
   2   0   2     3884.66     3685.63      3.98 o 
   3   0   2       12.86       14.23      0.22 o 
   4   0   2      387.01      352.66      1.58 o 
   5   0   2       85.43       89.38      0.95 o 
   6   0   2       90.44       91.09      4.50 o 
   7   0   2       43.88       41.56      1.22 o 
  -7   1   2       40.33       37.91      1.18 o 
  -6   1   2        9.64        7.08      0.76 o 
  -5   1   2       57.93       55.60      2.02 o 
  -4   1   2       89.98       76.82      0.97 o 
  -3   1   2       32.65       34.44      0.39 o 
  -2   1   2      569.39      529.43      2.18 o 
  -1   1   2     1623.48     1568.65      3.57 o 
   0   1   2     1394.87     1431.20      2.21 o 
   1   1   2     3058.12     3097.20      9.97 o 
   2   1   2      198.91      229.07      0.72 o 
   3   1   2      656.57      693.96      1.41 o 
   4   1   2      384.38      362.89      1.21 o 
   5   1   2       70.39       69.17      0.91 o 
   6   1   2      471.87      482.76      2.74 o 
   7   1   2        3.52        4.47      1.37 o 
  -7   2   2       41.51       45.42      1.23 o 
  -6   2   2       20.07       22.97      1.54 o 
  -5   2   2       80.71       79.73      1.85 o 
  -4   2   2      179.83      188.67      2.16 o 
  -3   2   2       63.41       85.32      1.11 o 
  -2   2   2      765.20      742.78      3.00 o 
  -1   2   2       42.91       33.26      0.38 o 
   0   2   2     2264.35     2247.48      4.33 o 
   1   2   2     7714.12     7081.02    118.26 o 
   2   2   2      285.77      288.64      1.86 o 
   3   2   2     2090.47     2016.66      5.14 o 
   4   2   2       64.26       72.38      0.59 o 
   5   2   2        7.64        6.31      0.40 o 
   6   2   2       17.75       17.19      2.10 o 
   7   2   2        0.76        0.49      1.45 o 
  -7   3   2       13.19       13.42      1.84 o 
  -6   3   2       14.35       13.76      1.34 o 
  -5   3   2       10.98        9.94      1.20 o 
  -4   3   2      183.74      172.10      2.23 o 
  -3   3   2      218.02      194.72      2.04 o 
  -2   3   2       14.96        8.02      1.24 o 
  -1   3   2      265.60      267.57      1.61 o 
   0   3   2      329.18      392.41      1.65 o 
   1   3   2      351.06      360.31      1.20 o 
   2   3   2        2.71        4.16      0.51 o 
   3   3   2      608.46      593.77      3.85 o 
   4   3   2       83.08       76.25      0.59 o 
   5   3   2      643.94      642.51      4.19 o 
   6   3   2        3.64        3.92      0.68 o 
   7   3   2        7.99        7.09      0.77 o 
  -6   4   2       21.32       16.73      1.53 o 
  -5   4   2        9.39        9.81      1.18 o 
  -4   4   2        9.12        5.77      0.96 o 
  -3   4   2      180.67      168.90      1.18 o 
  -2   4   2        0.05        1.96      0.57 o 
  -1   4   2     1898.18     2035.04      4.76 o 
   0   4   2     2111.87     2106.07      3.90 o 
   1   4   2      209.45      214.85      1.42 o 
   2   4   2     2823.70     2845.65      6.11 o 
   3   4   2       66.06       58.81      1.10 o 
   4   4   2        0.00        0.76      0.52 o 
   5   4   2      247.99      241.29      3.42 o 
   6   4   2       27.92       31.95      1.26 o 
   7   4   2        0.44        2.27      0.71 o 
  -6   5   2        5.15        5.96      1.38 o 
  -5   5   2       22.56       24.56      1.49 o 
  -4   5   2      200.22      195.18      2.59 o 
  -3   5   2      103.22      101.00      1.73 o 
  -2   5   2       55.48       64.48      1.21 o 
  -1   5   2      370.98      448.09      2.45 o 
   0   5   2      230.68      225.63      1.09 o 
   1   5   2       86.76      115.13      0.67 o 
   2   5   2     1123.38     1175.99      4.17 o 
   3   5   2        6.68        5.92      1.53 o 
   4   5   2     2347.11     2230.27     17.53 o 
   5   5   2       11.14        9.44      0.64 o 
   6   5   2        0.01       -0.01      0.58 o 
   7   5   2       61.18       61.73      1.94 o 
  -6   6   2       65.16       76.47      2.32 o 
  -5   6   2       17.03       16.78      1.38 o 
  -4   6   2       41.72       43.18      1.52 o 
  -3   6   2      290.55      291.16      2.83 o 
  -2   6   2      730.16      772.92      3.97 o 
  -1   6   2      962.11      994.03      3.91 o 
   0   6   2      436.67      450.94      1.67 o 
   1   6   2      812.30      810.25      4.04 o 
   2   6   2        0.07        4.86      2.83 o 
   3   6   2       27.60       24.42      1.10 o 
   4   6   2      980.10      957.37      3.18 o 
   5   6   2       28.25       28.54      1.42 o 
   6   6   2       62.30       60.73      1.14 o 
   7   6   2        9.78       10.44      1.39 o 
  -5   7   2        6.66        4.65      1.43 o 
  -4   7   2        0.46       -0.33      1.12 o 
  -3   7   2        0.08       -0.97      0.97 o 
  -2   7   2       20.92       21.86      1.03 o 
  -1   7   2       34.16       30.87      2.94 o 
   0   7   2       66.56       57.00      0.74 o 
   1   7   2      361.12      377.30      1.79 o 
   2   7   2        0.55        0.77      0.44 o 
   3   7   2     1130.89     1080.49      4.92 o 
   4   7   2       24.22       22.77      0.91 o 
   5   7   2      217.51      214.53      1.75 o 
   6   7   2      202.58      215.04      2.95 o 
   7   7   2       11.07       13.77      1.55 o 
  -5   8   2        2.18        1.66      1.24 o 
  -4   8   2       44.64       36.49      1.60 o 
  -3   8   2      127.01      151.93      2.40 o 
  -2   8   2      490.39      500.06      3.67 o 
  -1   8   2       77.62       75.85      1.46 o 
   0   8   2      490.75      490.29      3.25 o 
   1   8   2        5.57        6.18      0.82 o 
   2   8   2        1.34        2.01      1.09 o 
   3   8   2      601.52      592.56      3.86 o 
   4   8   2        0.40       -0.16      0.93 o 
   5   8   2       79.40       75.92      1.97 o 
   6   8   2       33.05       30.71      1.69 o 
   7   8   2        0.81        6.21      1.58 o 
  -4   9   2       29.71       30.27      1.68 o 
  -3   9   2        0.94        0.40      0.91 o 
  -2   9   2      101.04      100.59      7.76 o 
  -1   9   2       34.22       33.32      1.22 o 
   0   9   2      250.03      259.03      2.62 o 
   1   9   2       53.03       51.31      1.41 o 
   2   9   2      260.12      262.22      1.88 o 
   3   9   2       19.67       13.93      0.84 o 
   4   9   2       15.93       13.59      1.19 o 
   5   9   2      300.64      325.77      3.56 o 
   6   9   2       82.83       92.38      2.33 o 
  -3  10   2      102.98      116.14      6.77 o 
  -2  10   2        0.09       -0.23      0.99 o 
  -1  10   2       25.03       25.16      1.26 o 
   0  10   2      106.90       98.81      1.90 o 
   1  10   2        2.50        3.15      1.12 o 
   2  10   2      463.26      439.54      3.09 o 
   3  10   2      102.79       87.13      1.36 o 
   4  10   2       75.95       72.44      1.89 o 
   5  10   2        3.71        3.55      1.22 o 
  -2  11   2        5.36        8.41      1.23 o 
  -1  11   2      121.73      132.28      2.30 o 
   0  11   2       96.28       90.92      1.99 o 
   1  11   2       33.24       37.90      1.47 o 
   2  11   2        0.70        0.08      1.01 o 
   3  11   2       23.49       19.22      0.90 o 
   4  11   2      151.23      157.16      2.58 o 
   5  11   2       71.50       79.85      2.24 o 
  -1  12   2        0.52       -0.52      1.07 o 
   0  12   2        2.50        5.08      1.22 o 
   1  12   2       61.17       59.76      1.84 o 
   2  12   2       42.10       34.24      1.61 o 
   3  12   2        8.09        6.27      1.34 o 
   4  12   2       12.02        8.66      1.27 o 
  -1 -11   3        3.50        4.64      1.11 o 
  -3 -10   3       24.04       28.54      1.53 o 
  -2 -10   3        0.76        3.09      1.05 o 
  -1 -10   3       22.27       20.57      1.29 o 
   0 -10   3        7.26        5.42      1.09 o 
   1 -10   3        7.56        4.89      1.15 o 
   2 -10   3       51.91       43.08      1.68 o 
  -4  -9   3      217.74      226.24      3.33 o 
  -3  -9   3       11.63        8.78      0.84 o 
  -2  -9   3       14.68       16.12      1.23 o 
  -1  -9   3        9.23        9.94      1.07 o 
   0  -9   3       25.70       19.64      1.24 o 
   1  -9   3        9.78        6.59      1.04 o 
   2  -9   3      102.19      116.32      2.19 o 
   3  -9   3        3.80        2.11      1.07 o 
  -5  -8   3       12.88        9.53      1.46 o 
  -4  -8   3      129.85      141.63      2.62 o 
  -3  -8   3        5.39        9.84      0.81 o 
  -2  -8   3      143.75      133.44      1.50 o 
  -1  -8   3       67.77       63.94      1.57 o 
   0  -8   3       24.92       18.67      1.14 o 
   1  -8   3      226.62      208.86      2.45 o 
   2  -8   3        2.48        1.11      0.65 o 
   3  -8   3      121.16      122.33      2.33 o 
   4  -8   3       84.65       94.24      2.30 o 
  -6  -7   3       25.71       32.86      1.92 o 
  -5  -7   3      150.99      157.76      2.92 o 
  -4  -7   3        0.04       -0.30      1.16 o 
  -3  -7   3       51.63       57.01      1.24 o 
  -2  -7   3       72.19       69.80      3.15 o 
  -1  -7   3        3.68        4.49      1.00 o 
   0  -7   3       28.53       30.32      1.16 o 
   1  -7   3      102.24      105.06      3.47 o 
   2  -7   3        5.77        6.27      0.96 o 
   3  -7   3       28.52       23.30      1.33 o 
   4  -7   3       55.70       49.40      1.80 o 
   5  -7   3       36.93       37.78      1.88 o 
  -6  -6   3        6.29        2.76      1.54 o 
  -5  -6   3       78.34       77.43      2.10 o 
  -4  -6   3       25.75       16.59      1.32 o 
  -3  -6   3      596.78      623.79      4.26 o 
  -2  -6   3      110.47      102.55      1.59 o 
  -1  -6   3      116.20      118.33      1.00 o 
   0  -6   3        0.37        0.05      0.47 o 
   1  -6   3       25.44       21.71      0.59 o 
   2  -6   3      455.78      435.36      3.38 o 
   3  -6   3      161.65      168.82      2.43 o 
   4  -6   3        7.90        7.26      1.18 o 
   5  -6   3        8.93        9.91      1.31 o 
  -6  -5   3      104.81      109.14      2.59 o 
  -5  -5   3        0.16       -1.11      1.11 o 
  -4  -5   3       60.31       71.66      1.74 o 
  -3  -5   3        6.63        2.93      1.15 o 
  -2  -5   3       93.70       92.71      1.14 o 
  -1  -5   3       13.29       22.46      0.70 o 
   0  -5   3      183.05      195.10      2.27 o 
   1  -5   3        9.17       12.35      1.00 o 
   2  -5   3       87.75       81.17      1.06 o 
   4  -5   3      120.05      114.40      2.17 o 
   5  -5   3      131.87      141.70      2.55 o 
   6  -5   3        8.21       11.19      1.48 o 
  -7  -4   3        0.58       -0.21      1.50 o 
  -6  -4   3      154.76      157.23      2.83 o 
  -5  -4   3       28.41       39.38      1.61 o 
  -4  -4   3      162.33      169.42      2.40 o 
  -3  -4   3       41.35       40.55      0.78 o 
  -2  -4   3       91.94      108.84      0.97 o 
  -1  -4   3      191.55      195.08      1.04 o 
   0  -4   3        2.71        3.27      0.31 o 
   1  -4   3      887.55      846.65      3.75 o 
   2  -4   3      958.28      968.43     11.16 o 
   3  -4   3        0.13        0.18      0.54 o 
   4  -4   3        6.89        5.31      1.06 o 
   5  -4   3        6.05        7.63      1.16 o 
   6  -4   3       12.20       14.25      1.35 o 
  -7  -3   3       94.54       95.86      2.45 o 
  -6  -3   3       64.44       47.99      1.81 o 
  -5  -3   3       47.81       49.32      1.62 o 
  -4  -3   3      403.15      374.17      1.99 o 
  -3  -3   3        4.20        3.53      0.33 o 
  -2  -3   3      157.68      131.55      1.07 o 
  -1  -3   3      239.84      266.39      7.78 o 
   0  -3   3      444.68      458.53      2.39 o 
   1  -3   3       32.62       29.56      0.84 o 
   2  -3   3      137.18      139.63      3.71 o 
   3  -3   3      879.34      887.08     11.20 o 
   4  -3   3      556.40      543.30      3.83 o 
   5  -3   3       68.48       68.68      1.82 o 
   6  -3   3        7.10        8.40      1.26 o 
   7  -3   3        0.02        0.00      1.33 o 
  -6  -2   3        8.04       11.86      0.82 o 
  -5  -2   3      455.88      449.07      2.42 o 
  -4  -2   3      281.41      265.19      4.28 o 
  -3  -2   3       19.48       20.51      0.42 o 
  -2  -2   3       37.35       33.95      2.86 o 
  -1  -2   3        0.50        0.88      0.25 o 
   0  -2   3     1837.49     1727.88     11.63 o 
   1  -2   3     1897.91     1876.62      4.75 o 
   2  -2   3        0.84        0.14      0.34 o 
   3  -2   3        2.68        3.04      0.33 o 
   4  -2   3        2.30        1.76      0.85 o 
   5  -2   3       50.22       45.67      1.57 o 
   6  -2   3        2.45        2.00      1.08 o 
   7  -2   3        3.08        3.79      0.91 o 
  -7  -1   3        6.34        4.08      1.20 o 
  -6  -1   3        0.03       -0.25      0.93 o 
  -5  -1   3      532.11      511.30      2.54 o 
  -4  -1   3      244.25      231.95      3.67 o 
  -3  -1   3       10.75        6.55      0.40 o 
  -2  -1   3       32.56       44.26      0.85 o 
  -1  -1   3      179.70      168.18      0.68 o 
   0  -1   3      456.83      498.88      2.71 o 
   1  -1   3       26.32       20.64      0.33 o 
   2  -1   3     1100.49     1074.76      4.91 o 
   3  -1   3     1757.43     1664.36      6.11 o 
   4  -1   3        0.01        0.15      0.53 o 
   5  -1   3        0.39        1.72      0.68 o 
   6  -1   3       70.58       74.35      3.84 o 
   7  -1   3       27.85       31.75      1.19 o 
  -7   0   3        1.22        1.99      1.23 o 
  -6   0   3      121.23      124.84      1.52 o 
  -5   0   3      503.40      484.88      3.83 o 
  -4   0   3      273.25      265.67      1.35 o 
  -3   0   3     1019.28      951.90      2.59 o 
  -2   0   3      373.16      390.39      2.02 o 
  -1   0   3     3669.44     3560.70     10.88 o 
   0   0   3    11446.39    10506.52     56.78 o 
   1   0   3     4963.14     5041.43     16.39 o 
   2   0   3        1.18        0.59      0.24 o 
   3   0   3      408.83      414.64      2.91 o 
   4   0   3      115.04      117.10      2.06 o 
   5   0   3       26.81       31.47      0.68 o 
   6   0   3       10.90       12.12      0.71 o 
   7   0   3       89.81       98.74      3.39 o 
  -7   1   3        2.92        3.77      0.86 o 
  -6   1   3       88.98       86.44      3.42 o 
  -5   1   3        3.10        1.05      0.69 o 
  -4   1   3       95.71       95.30      1.55 o 
  -3   1   3      814.83      815.01      3.57 o 
  -2   1   3     1335.33     1341.69      4.66 o 
  -1   1   3      332.74      360.05      3.83 o 
   0   1   3      214.42      253.19      0.93 o 
   1   1   3     3707.89     3567.62     25.63 o 
   2   1   3     4350.35     4122.84     16.68 o 
   3   1   3       44.54       52.70      0.42 o 
   4   1   3        4.94        7.73      0.36 o 
   5   1   3       41.03       35.78      0.68 o 
   6   1   3       32.28       34.65      1.15 o 
   7   1   3      272.99      268.37      5.31 o 
  -7   2   3       27.41       27.31      1.05 o 
  -6   2   3      112.22      113.88      1.54 o 
  -5   2   3       65.66       67.93      1.68 o 
  -4   2   3      863.04      843.24      4.36 o 
  -3   2   3      239.41      244.30      2.10 o 
  -2   2   3      566.89      514.83      4.12 o 
  -1   2   3      278.75      266.25      1.17 o 
   0   2   3     1442.28     1522.97      4.34 o 
   1   2   3      248.79      256.27      2.63 o 
   2   2   3      642.31      644.05      1.35 o 
   3   2   3      591.71      624.83      4.07 o 
   4   2   3      498.22      534.87      2.56 o 
   5   2   3       12.32       11.36      0.59 o 
   6   2   3       44.95       52.73      1.14 o 
   7   2   3       42.19       40.24      1.16 o 
  -6   3   3        1.81        0.45      1.09 o 
  -5   3   3       23.75       20.58      1.30 o 
  -4   3   3       18.24       16.30      1.11 o 
  -3   3   3     1239.01     1252.23      4.82 o 
  -2   3   3     2236.61     2446.83      5.07 o 
  -1   3   3       44.19       53.71      0.55 o 
   0   3   3      554.21      520.50      1.07 o 
   1   3   3     5926.41     5648.17     59.97 o 
   2   3   3      202.97      228.66      1.06 o 
   3   3   3        7.98        4.70      0.23 o 
   4   3   3      159.57      137.96      0.89 o 
   5   3   3        0.26        0.46      0.56 o 
   6   3   3      561.39      552.99      2.28 o 
   7   3   3        3.09        1.80      2.29 o 
  -6   4   3       41.41       43.93      1.79 o 
  -5   4   3       75.69       76.57      1.85 o 
  -4   4   3       15.00       15.89      1.08 o 
  -3   4   3      285.17      267.82      2.48 o 
  -2   4   3       21.04       16.88      0.47 o 
  -1   4   3     1883.36     1972.12      7.01 o 
   0   4   3      155.22      174.41      0.96 o 
   1   4   3      539.52      551.92      1.15 o 
   2   4   3      178.84      214.14      1.14 o 
   3   4   3      262.52      268.90      1.10 o 
   4   4   3       46.63       46.31      0.84 o 
   5   4   3       49.58       52.00      1.01 o 
   6   4   3        0.81        0.05      0.67 o 
   7   4   3        0.61        0.64      0.92 o 
  -6   5   3        0.03       -0.72      1.22 o 
  -5   5   3       96.31      100.94      2.21 o 
  -4   5   3      117.69      121.46      2.19 o 
  -3   5   3      155.99      175.31      2.17 o 
  -2   5   3       49.29       57.90      0.80 o 
  -1   5   3        2.57        8.88      0.57 o 
   0   5   3     1144.19     1146.86      2.47 o 
   1   5   3      241.09      266.11      2.87 o 
   2   5   3      279.05      283.07      1.92 o 
   3   5   3      648.81      625.07      2.16 o 
   4   5   3      114.41      110.19      1.21 o 
   5   5   3      385.33      366.04      6.81 o 
   6   5   3        1.65        0.97      0.66 o 
   7   5   3       53.30       51.41      1.49 o 
  -5   6   3        0.26       -0.03      1.11 o 
  -4   6   3       49.45       53.73      1.64 o 
  -3   6   3      125.15      109.81      1.91 o 
  -2   6   3       84.85       91.22      1.60 o 
  -1   6   3       52.44       56.41      1.10 o 
   0   6   3       70.51       65.51      0.73 o 
   1   6   3      302.42      307.15      4.59 o 
   2   6   3       36.92       29.42      0.61 o 
   3   6   3      102.25      110.42      1.86 o 
   4   6   3       80.09       86.44      1.76 o 
   5   6   3       18.10       17.64      0.77 o 
   6   6   3        3.97        3.47      1.36 o 
   7   6   3      113.45      119.55      1.61 o 
  -5   7   3       57.71       58.76      1.97 o 
  -4   7   3       75.99       82.94      2.00 o 
  -3   7   3       23.08       23.51      1.23 o 
  -2   7   3      128.40      125.72      1.85 o 
  -1   7   3      664.33      670.34      2.82 o 
   0   7   3        9.22        8.63      0.42 o 
   1   7   3        6.53        5.60      0.61 o 
   2   7   3      354.43      357.16      3.96 o 
   3   7   3        0.24        0.02      0.87 o 
   4   7   3      452.75      447.11      5.91 o 
   5   7   3        2.54        2.21      2.30 o 
   6   7   3       10.91       11.80      2.03 o 
   7   7   3        0.54        0.45      1.23 o 
  -5   8   3        5.94        5.62      1.24 o 
  -4   8   3        2.00        0.23      1.14 o 
  -3   8   3       19.75       17.61      1.31 o 
  -2   8   3       14.94       13.96      1.10 o 
  -1   8   3      355.19      356.20      2.11 o 
   0   8   3      502.55      506.37      3.17 o 
   1   8   3      150.25      148.97      1.88 o 
   2   8   3      174.63      162.61      4.93 o 
   3   8   3       44.16       49.64      1.42 o 
   4   8   3        5.12        6.81      0.62 o 
   5   8   3       47.79       49.25      2.12 o 
   6   8   3      194.45      203.97      3.04 o 
   7   8   3       99.42      106.99      2.51 o 
  -4   9   3       43.97       41.86      1.76 o 
  -3   9   3       16.84       15.09      1.22 o 
  -2   9   3      203.69      220.81      6.98 o 
  -1   9   3       54.44       49.41      1.35 o 
   0   9   3      450.73      440.70      3.27 o 
   1   9   3      163.02      160.22      2.11 o 
   2   9   3       14.37        9.50      0.70 o 
   3   9   3      215.14      206.08      2.49 o 
   4   9   3       24.24       23.00      1.29 o 
   5   9   3        0.05        1.49      1.29 o 
   6   9   3        4.27        2.23      1.30 o 
  -3  10   3        7.02        7.77      3.02 o 
  -2  10   3        0.57        0.47      0.95 o 
  -1  10   3       11.30        7.98      1.02 o 
   0  10   3      177.04      173.10      2.32 o 
   1  10   3      174.41      157.55      2.25 o 
   2  10   3       86.80       88.94      1.27 o 
   3  10   3       59.87       60.13      1.19 o 
   4  10   3        2.27        2.08      1.10 o 
   5  10   3       68.23       66.84      1.96 o 
   6  10   3       43.38       45.16      2.00 o 
  -2  11   3       69.18       69.24      1.85 o 
  -1  11   3       38.41       43.65      1.52 o 
   0  11   3      131.20      135.18      2.26 o 
   1  11   3        8.35       10.07      1.14 o 
   2  11   3        8.30        9.16      1.14 o 
   3  11   3        2.91        3.21      0.76 o 
   4  11   3       11.02        8.51      1.22 o 
   5  11   3        1.92        0.74      1.19 o 
  -1  12   3       26.09       26.72      1.49 o 
   0  12   3       64.80       58.32      1.74 o 
   1  12   3      183.57      179.85      2.74 o 
   2  12   3       36.12       43.03      1.76 o 
   3  12   3       15.47       13.10      1.42 o 
   4  12   3       28.34       25.41      1.54 o 
  -3 -10   4       28.94       29.32      1.60 o 
  -2 -10   4       30.81       25.73      1.46 o 
  -1 -10   4       15.83       13.60      1.21 o 
   0 -10   4       40.68       42.87      1.64 o 
   1 -10   4        9.66        9.78      1.25 o 
  -4  -9   4        0.94        1.45      1.32 o 
  -3  -9   4       92.94       91.44      1.50 o 
  -2  -9   4        0.22       -0.54      1.04 o 
  -1  -9   4       16.08       12.58      1.12 o 
   0  -9   4       19.62       16.86      1.21 o 
   1  -9   4        9.75       14.11      1.17 o 
   2  -9   4       19.57       27.91      1.45 o 
   3  -9   4        0.40        0.32      0.86 o 
  -5  -8   4        3.34        6.66      1.52 o 
  -4  -8   4       78.46       92.51      2.38 o 
  -3  -8   4       12.26       12.62      0.89 o 
  -2  -8   4        3.58        3.94      0.97 o 
  -1  -8   4      332.42      330.86      3.18 o 
   0  -8   4        9.18        6.51      1.03 o 
   1  -8   4      129.73      137.47      2.15 o 
   2  -8   4       33.93       33.83      3.75 o 
   3  -8   4        5.97        7.06      1.30 o 
   4  -8   4       11.19       13.76      1.39 o 
  -5  -7   4       16.06       16.38      1.76 o 
  -4  -7   4       25.05       22.17      1.54 o 
  -3  -7   4       89.61       97.40      1.72 o 
  -2  -7   4       54.81       55.85      1.21 o 
  -1  -7   4      112.44      109.10      1.39 o 
   0  -7   4       52.49       53.74      1.06 o 
   1  -7   4      259.77      260.43      1.61 o 
   2  -7   4        3.51        1.20      0.90 o 
   3  -7   4       28.39       22.19      1.37 o 
   4  -7   4       29.75       28.22      1.70 o 
  -6  -6   4        0.64       -0.20      1.59 o 
  -5  -6   4        7.96       18.17      1.64 o 
  -4  -6   4        0.01        0.72      1.18 o 
  -3  -6   4        2.89        3.48      0.72 o 
  -2  -6   4      947.85      926.33      6.28 o 
  -1  -6   4      202.25      193.12      1.29 o 
   0  -6   4       10.89       13.30      0.75 o 
   1  -6   4        8.02        7.88      0.54 o 
   2  -6   4        1.18        1.76      0.78 o 
   3  -6   4        0.89        0.27      0.93 o 
   4  -6   4        9.28        7.63      1.27 o 
   5  -6   4       33.52       32.29      1.80 o 
  -6  -5   4       18.58       16.56      1.66 o 
  -5  -5   4       78.80       69.17      2.05 o 
  -4  -5   4        1.26        1.17      1.13 o 
  -3  -5   4       63.73       54.69      1.81 o 
  -2  -5   4      373.89      385.15      2.46 o 
  -1  -5   4      737.21      751.35      3.90 o 
   0  -5   4      896.62      854.91      3.20 o 
   1  -5   4      301.17      304.52      5.86 o 
   2  -5   4      178.12      155.05      1.48 o 
   3  -5   4       52.91       43.79      2.07 o 
   4  -5   4       38.75       37.03      1.51 o 
   5  -5   4       41.09       46.79      1.78 o 
   6  -5   4       34.59       34.25      1.67 o 
  -6  -4   4        3.83        5.05      1.57 o 
  -5  -4   4       12.03       11.29      1.32 o 
  -4  -4   4        1.89        1.80      0.98 o 
  -3  -4   4      951.65      929.72      4.95 o 
  -2  -4   4       73.58       73.65      1.48 o 
  -1  -4   4      127.75      133.66      1.20 o 
   0  -4   4      793.47      789.62      4.90 o 
   1  -4   4      183.70      178.47      2.03 o 
   2  -4   4      179.74      176.12      1.46 o 
   3  -4   4       14.70       13.87      0.67 o 
   4  -4   4       13.17        7.62      1.12 o 
   5  -4   4       79.04       77.19      1.97 o 
   6  -4   4       31.71       31.07      1.59 o 
  -6  -3   4       16.72       13.89      1.55 o 
  -5  -3   4       33.01       29.02      1.57 o 
  -4  -3   4       13.55       10.48      1.09 o 
  -3  -3   4       41.88       46.12      0.63 o 
  -2  -3   4      280.91      266.19      1.31 o 
  -1  -3   4     2186.14     2191.49      9.51 o 
   0  -3   4     1352.97     1362.77     14.53 o 
   1  -3   4       37.30       25.53      0.91 o 
   2  -3   4        1.75        1.82      1.04 o 
   3  -3   4       19.45       19.13      0.67 o 
   4  -3   4       81.85       82.07      1.75 o 
   5  -3   4       11.50       10.57      1.20 o 
   6  -3   4        2.53        2.26      1.15 o 
  -7  -2   4       10.88        9.17      1.49 o 
  -6  -2   4       15.00        9.59      1.36 o 
  -5  -2   4       51.45       51.79      1.67 o 
  -4  -2   4      451.11      436.75      2.24 o 
  -3  -2   4       42.60       50.50      0.70 o 
  -2  -2   4     1398.25     1409.75      3.12 o 
  -1  -2   4      494.82      462.96      1.36 o 
   0  -2   4      983.61      996.33      7.81 o 
   1  -2   4      770.88      809.34      6.79 o 
   2  -2   4      421.29      423.99      2.28 o 
   3  -2   4       77.36       78.46      0.92 o 
   4  -2   4      172.54      168.00      3.66 o 
   5  -2   4      140.31      134.89      2.28 o 
   6  -2   4        4.43        2.85      1.02 o 
   7  -2   4       56.52       56.97      1.58 o 
  -7  -1   4        0.57        1.21      1.08 o 
  -6  -1   4       39.26       42.10      2.27 o 
  -5  -1   4       29.10       25.47      0.72 o 
  -4  -1   4       94.44       94.02      1.71 o 
  -3  -1   4      258.99      231.66      1.06 o 
  -2  -1   4     2184.30     2176.50     19.96 o 
  -1  -1   4      150.96      152.94      1.00 o 
   0  -1   4     1413.81     1476.59     11.96 o 
   1  -1   4      406.06      432.53      1.38 o 
   2  -1   4      414.20      434.50      1.59 o 
   3  -1   4       43.86       38.51      0.53 o 
   4  -1   4      187.47      187.93      1.47 o 
   5  -1   4       45.30       41.33      1.76 o 
   6  -1   4        4.13        5.26      0.81 o 
   7  -1   4        7.65        7.61      1.09 o 
  -7   0   4        0.04       -0.79      1.03 o 
  -6   0   4        2.23        1.98      0.71 o 
  -5   0   4      187.83      174.38      1.65 o 
  -4   0   4        2.97        4.75      0.56 o 
  -3   0   4      281.21      289.07      3.59 o 
  -2   0   4      556.47      540.98      3.38 o 
  -1   0   4       38.04       25.96      0.29 o 
   0   0   4        0.62        1.00      0.21 o 
   1   0   4     2309.77     2432.99      3.22 o 
   2   0   4       13.99       16.43      0.39 o 
   3   0   4      140.85      148.62      0.86 o 
   4   0   4       12.80       11.03      0.57 o 
   5   0   4       40.69       38.41      0.72 o 
   6   0   4      237.54      227.30      2.18 o 
   7   0   4        5.95        9.47      0.92 o 
  -6   1   4       18.90       19.38      1.17 o 
  -5   1   4        9.04        6.05      0.70 o 
  -4   1   4      674.76      672.47      7.67 o 
  -3   1   4     1169.21     1125.27      4.36 o 
  -2   1   4      270.05      248.89      1.45 o 
  -1   1   4      974.67     1001.31      2.23 o 
   0   1   4      462.10      451.04      3.49 o 
   1   1   4     1088.57     1165.52      3.21 o 
   2   1   4       40.90       26.36      1.30 o 
   3   1   4       98.90       95.33      0.57 o 
   4   1   4       54.13       51.29      0.81 o 
   5   1   4        0.89        1.47      0.45 o 
   6   1   4       13.72       14.51      0.69 o 
   7   1   4        0.00        1.09      0.90 o 
  -6   2   4       45.37       43.45      3.42 o 
  -5   2   4        2.45        2.86      1.05 o 
  -4   2   4      284.64      280.05      2.74 o 
  -3   2   4      579.77      570.06      3.26 o 
  -2   2   4      369.54      341.03      1.43 o 
  -1   2   4      422.30      440.46      3.06 o 
   0   2   4       39.44       42.01      3.72 o 
   1   2   4       75.07       94.02      0.66 o 
   2   2   4      217.76      247.76      1.14 o 
   3   2   4        0.45        1.89      0.21 o 
   4   2   4      159.70      138.08      0.80 o 
   5   2   4      482.67      451.97      1.82 o 
   6   2   4       37.28       36.53      1.01 o 
   7   2   4       67.36       68.93      3.32 o 
  -6   3   4        0.05        0.12      1.13 o 
  -5   3   4      103.40      102.27      2.07 o 
  -4   3   4      206.30      189.53      2.38 o 
  -3   3   4      471.61      448.22      3.05 o 
  -2   3   4       18.11       15.03      0.46 o 
  -1   3   4      157.97      147.96      1.72 o 
   0   3   4       50.49       49.16      0.35 o 
   1   3   4     1724.40     1758.79      4.49 o 
   2   3   4     1428.95     1555.39      3.88 o 
   3   3   4       48.82       57.45      1.00 o 
   4   3   4        0.35        0.48      0.29 o 
   5   3   4       26.09       27.08      0.64 o 
   6   3   4       23.91       27.01      0.98 o 
   7   3   4       43.60       49.67      2.57 o 
  -6   4   4       64.74       78.43      2.16 o 
  -5   4   4       36.56       34.81      1.55 o 
  -4   4   4      198.65      195.78      2.49 o 
  -3   4   4        0.07       -0.24      0.81 o 
  -2   4   4      160.95      160.64      1.58 o 
  -1   4   4     2202.97     2355.82      7.38 o 
   0   4   4        7.98        7.91      0.46 o 
   1   4   4        3.19        4.40      0.22 o 
   2   4   4      935.54     1082.07      3.50 o 
   3   4   4      824.91      733.29      3.85 o 
   4   4   4     1134.12     1099.55     16.79 o 
   5   4   4       87.50       76.29      1.10 o 
   6   4   4       29.39       29.92      0.94 o 
   7   4   4        0.50        1.43      1.05 o 
  -6   5   4        9.16       10.46      1.48 o 
  -5   5   4      113.41      103.95      2.21 o 
  -4   5   4      113.61      107.22      2.01 o 
  -3   5   4       50.06       48.68      1.32 o 
  -2   5   4      303.67      324.49      2.49 o 
  -1   5   4       39.91       40.36      0.66 o 
   0   5   4      197.39      180.69      0.84 o 
   1   5   4      448.87      502.00      3.90 o 
   2   5   4       73.34       75.87      1.12 o 
   3   5   4      157.61      163.13      4.76 o 
   4   5   4       71.04       82.81      2.31 o 
   5   5   4      347.14      351.30      3.81 o 
   6   5   4       62.82       70.36      1.21 o 
   7   5   4       13.83       13.43      0.85 o 
  -5   6   4        0.11       -0.61      1.14 o 
  -4   6   4        0.48        0.79      0.98 o 
  -3   6   4       39.33       41.93      1.40 o 
  -2   6   4      523.06      518.50      2.29 o 
  -1   6   4      240.12      241.95      2.17 o 
   0   6   4      103.57      111.17      1.42 o 
   1   6   4       30.11       45.02      1.03 o 
   2   6   4      342.58      283.67      2.19 o 
   3   6   4     1921.51     1954.79     23.58 o 
   4   6   4      451.56      422.11      1.71 o 
   5   6   4      133.11      137.42      1.49 o 
   6   6   4       96.42       99.88      4.15 o 
   7   6   4        7.02        7.62      0.86 o 
  -5   7   4       45.39       50.56      1.88 o 
  -4   7   4       21.56       18.70      1.29 o 
  -3   7   4      159.24      153.24      2.27 o 
  -2   7   4       17.28       12.35      0.69 o 
  -1   7   4      331.86      316.66      2.65 o 
   0   7   4       64.95       55.51      0.64 o 
   1   7   4      390.76      387.34      2.55 o 
   2   7   4       11.54       13.78      0.57 o 
   3   7   4       77.61       85.05      2.18 o 
   4   7   4      337.55      337.53      2.99 o 
   5   7   4      421.77      430.06      2.50 o 
   6   7   4       31.71       33.05      1.32 o 
   7   7   4        4.45        5.14      0.78 o 
  -4   8   4       27.93       24.84      1.45 o 
  -3   8   4      231.20      237.64      2.92 o 
  -2   8   4       90.06       86.63      2.11 o 
  -1   8   4       36.59       42.21      3.09 o 
   0   8   4        0.99        0.05      0.71 o 
   1   8   4      204.45      190.46      2.00 o 
   2   8   4      540.21      541.30      3.47 o 
   3   8   4        4.79        3.64      0.63 o 
   4   8   4       10.81        9.23      0.55 o 
   5   8   4      193.93      198.53      1.85 o 
   6   8   4        4.57        6.58      1.30 o 
   7   8   4        1.10        0.50      1.34 o 
  -4   9   4       10.00        9.32      1.23 o 
  -3   9   4       11.48        8.35      1.12 o 
  -2   9   4       14.16       16.87      0.87 o 
  -1   9   4       34.15       33.87      1.16 o 
   0   9   4        0.67        2.00      0.84 o 
   1   9   4       87.53       85.89      1.58 o 
   2   9   4        8.72        6.69      0.89 o 
   3   9   4      292.72      287.59      2.04 o 
   4   9   4      147.49      158.26      1.60 o 
   5   9   4       65.82       70.74      1.41 o 
   6   9   4        0.05       -1.17      1.17 o 
  -3  10   4       77.34       81.95      2.09 o 
  -2  10   4       28.20       28.87      0.98 o 
  -1  10   4       10.16        6.70      0.96 o 
   0  10   4       34.26       37.48      1.28 o 
   1  10   4      273.65      271.95      2.77 o 
   2  10   4        2.71        1.51      0.95 o 
   3  10   4        0.77        2.85      0.97 o 
   4  10   4       71.16       72.79      1.78 o 
   5  10   4        0.93       -0.07      1.15 o 
   6  10   4       29.23       24.73      1.62 o 
  -2  11   4        8.65       10.36      2.27 o 
  -1  11   4       60.81       58.03      1.63 o 
   0  11   4        8.86        9.83      1.04 o 
   1  11   4        0.60        0.37      0.91 o 
   2  11   4       84.12       82.06      1.91 o 
   3  11   4       40.44       46.90      1.63 o 
   4  11   4       36.49       32.25      1.35 o 
   5  11   4        0.01       -0.98      1.17 o 
  -1  12   4       28.27       29.61      1.46 o 
   0  12   4       17.02       18.36      1.22 o 
   1  12   4       24.66       28.48      1.44 o 
   2  12   4        3.14        2.23      1.11 o 
   3  12   4       22.76       13.38      1.38 o 
   4  12   4        1.08       -0.46      0.83 o 
   1  13   4        4.55        4.18      1.18 o 
   2  13   4       57.38       61.68      1.96 o 
  -3  -9   5        7.58        5.03      1.18 o 
  -2  -9   5        8.41        5.46      1.20 o 
  -1  -9   5        8.73       11.30      1.21 o 
   0  -9   5       52.21       47.54      1.62 o 
   1  -9   5        0.01        0.72      1.09 o 
   2  -9   5       47.46       49.25      1.79 o 
  -4  -8   5        0.02       -1.32      1.48 o 
  -3  -8   5       37.66       35.01      1.13 o 
  -2  -8   5       14.31       17.03      1.21 o 
  -1  -8   5        3.22        6.61      0.80 o 
   0  -8   5        0.56       -0.04      0.76 o 
   1  -8   5        0.78        1.77      0.94 o 
   2  -8   5      136.65      131.11      3.71 o 
   3  -8   5       46.57       52.63      1.91 o 
  -5  -7   5       33.21       40.40      2.06 o 
  -4  -7   5      137.53      125.89      2.71 o 
  -3  -7   5        0.42       -0.16      0.82 o 
  -2  -7   5        5.83        7.87      0.62 o 
  -1  -7   5      204.00      198.38      1.83 o 
   0  -7   5       17.91       14.64      1.80 o 
   1  -7   5        5.16        7.52      0.70 o 
   2  -7   5        0.10        0.44      0.70 o 
   3  -7   5        6.13        6.60      1.16 o 
   4  -7   5       27.66       21.50      1.66 o 
  -5  -6   5        8.24        4.32      1.60 o 
  -4  -6   5       57.41       54.27      1.92 o 
  -3  -6   5      341.14      361.10     10.60 o 
  -2  -6   5        0.08        0.62      0.55 o 
  -1  -6   5        9.15        8.67      0.61 o 
   0  -6   5       20.81       18.01      1.49 o 
   1  -6   5      195.18      171.09      1.30 o 
   2  -6   5      107.16      105.04      1.41 o 
   3  -6   5        0.74        3.31      0.68 o 
   4  -6   5       29.18       34.08      1.59 o 
   5  -6   5        1.93        0.75      1.34 o 
  -6  -5   5       46.35       45.62      2.06 o 
  -5  -5   5      123.84      114.42      2.63 o 
  -4  -5   5       72.43       81.50      2.08 o 
  -3  -5   5        3.24        6.30      0.97 o 
  -2  -5   5      387.14      402.72      2.11 o 
  -1  -5   5        5.13        5.27      0.60 o 
   0  -5   5        0.10        0.78      0.57 o 
   1  -5   5      245.07      249.33      1.75 o 
   2  -5   5       14.92       14.78      0.77 o 
   3  -5   5        6.15        3.76      0.67 o 
   4  -5   5       14.22       12.54      1.27 o 
   5  -5   5        7.75        8.48      1.40 o 
  -6  -4   5        5.66        0.81      1.66 o 
  -5  -4   5        6.78        7.60      1.31 o 
  -4  -4   5      317.05      319.65      3.54 o 
  -3  -4   5       59.90       56.55      1.03 o 
  -2  -4   5      116.96      115.11      2.51 o 
  -1  -4   5       42.40       39.88      1.37 o 
   0  -4   5     1232.99     1213.76      3.34 o 
   1  -4   5      232.74      223.64      2.40 o 
   2  -4   5       22.33       27.85      0.81 o 
   3  -4   5       21.33       26.82      1.31 o 
   4  -4   5        2.21        3.26      1.02 o 
   5  -4   5        5.97        4.97      1.19 o 
   6  -4   5       55.95       54.85      1.99 o 
  -6  -3   5      187.04      173.61      3.12 o 
  -5  -3   5       48.79       46.24      1.78 o 
  -4  -3   5        0.03        0.23      0.97 o 
  -3  -3   5      215.22      238.80      2.23 o 
  -2  -3   5      403.85      395.16      2.55 o 
  -1  -3   5        7.58       11.25      2.50 o 
   0  -3   5      634.88      623.00      3.22 o 
   1  -3   5       45.64       40.30      1.14 o 
   2  -3   5       22.56       21.51      0.92 o 
   3  -3   5       91.47       88.39      1.14 o 
   4  -3   5        0.02       -0.46      0.91 o 
   5  -3   5        0.27        0.72      1.00 o 
   6  -3   5        0.75       -0.60      1.20 o 
  -6  -2   5       27.46       30.33      1.66 o 
  -5  -2   5      365.99      392.70      3.85 o 
  -4  -2   5      179.00      173.52      2.50 o 
  -3  -2   5      154.95      146.24      1.80 o 
  -2  -2   5       11.10        9.65      0.48 o 
  -1  -2   5      308.02      313.54      1.93 o 
   0  -2   5      393.76      384.37      1.78 o 
   1  -2   5        0.02        1.79      1.71 o 
   2  -2   5     1311.07     1336.17     11.86 o 
   3  -2   5      143.14      150.40      1.11 o 
   4  -2   5      163.69      150.29      4.46 o 
   5  -2   5      271.14      254.40      2.96 o 
   6  -2   5       17.58       16.53      1.25 o 
   7  -2   5       24.55       25.77      2.13 o 
  -6  -1   5       52.97       44.19      1.75 o 
  -5  -1   5       32.15       27.52      0.99 o 
  -4  -1   5       84.48       83.23      7.49 o 
  -3  -1   5     1016.05     1002.63      4.31 o 
  -2  -1   5        0.28        0.52      0.34 o 
  -1  -1   5      152.61      156.94      0.80 o 
   0  -1   5      628.95      709.33      3.05 o 
   1  -1   5      695.17      709.43     12.86 o 
   2  -1   5      293.10      290.48      2.07 o 
   3  -1   5       34.02       28.56      0.52 o 
   4  -1   5       98.24       98.95      1.17 o 
   5  -1   5        4.66        6.14      1.79 o 
   6  -1   5      138.62      148.67      1.86 o 
   7  -1   5       46.13       49.04      1.23 o 
  -6   0   5      214.07      241.35      3.53 o 
  -5   0   5      124.55      122.78      2.44 o 
  -4   0   5      204.57      187.50      5.82 o 
  -3   0   5       56.24       47.50      1.72 o 
  -2   0   5       14.42       14.52      0.46 o 
  -1   0   5       40.88       40.14      1.75 o 
   0   0   5      160.99      213.26      1.23 o 
   1   0   5     1691.11     1700.46      2.97 o 
   2   0   5      408.96      415.99      1.62 o 
   3   0   5      100.19       86.03      0.74 o 
   4   0   5       91.60       92.21      1.74 o 
   5   0   5        1.36        0.97      0.60 o 
   6   0   5       46.73       47.23      0.92 o 
   7   0   5        8.62        7.76      0.72 o 
  -6   1   5        0.99        0.45      1.10 o 
  -5   1   5       13.09       12.41      0.65 o 
  -4   1   5      497.50      490.54      4.83 o 
  -3   1   5       59.46       61.06      0.83 o 
  -2   1   5      203.43      197.45      0.92 o 
  -1   1   5      438.99      465.45      3.46 o 
   0   1   5      197.51      196.13      4.77 o 
   1   1   5      115.93      146.34      1.37 o 
   2   1   5      426.68      430.98      3.45 o 
   3   1   5     1107.62     1108.42      2.18 o 
   4   1   5        6.62        3.23      0.41 o 
   5   1   5       25.57       28.21      1.02 o 
   6   1   5      220.57      227.35      5.82 o 
   7   1   5       39.23       39.16      1.23 o 
  -6   2   5        0.16        0.44      0.73 o 
  -5   2   5       28.52       27.98      0.89 o 
  -4   2   5      622.49      610.34      3.93 o 
  -3   2   5      128.02      110.56      1.65 o 
  -2   2   5      117.30      115.45      0.94 o 
  -1   2   5      461.69      542.29      2.73 o 
   0   2   5     2259.98     2284.79      3.59 o 
   1   2   5      143.08      148.14      1.36 o 
   2   2   5     1522.88     1564.09      4.14 o 
   3   2   5      171.87      181.06      1.46 o 
   4   2   5      244.60      252.07      1.27 o 
   5   2   5       24.12       21.46      0.70 o 
   6   2   5        0.52        0.94      1.02 o 
   7   2   5      100.76      116.63      2.32 o 
  -6   3   5       22.51       21.96      0.99 o 
  -5   3   5      183.72      193.95      2.65 o 
  -4   3   5       26.62       24.86      1.30 o 
  -3   3   5       21.74       19.27      1.03 o 
  -2   3   5      497.79      529.20      4.75 o 
  -1   3   5      202.68      203.71      2.82 o 
   0   3   5      343.43      341.88      1.43 o 
   1   3   5       11.45       10.10      2.35 o 
   2   3   5      479.40      459.69      2.36 o 
   3   3   5       66.35       37.95      0.61 o 
   4   3   5       50.69       48.88      1.30 o 
   5   3   5      199.41      200.04      1.29 o 
   6   3   5       10.41        9.13      0.82 o 
   7   3   5       96.12       91.55      1.50 o 
  -6   4   5       55.21       56.73      1.93 o 
  -5   4   5       76.53       85.70      2.03 o 
  -4   4   5       76.75       69.76      1.67 o 
  -3   4   5       26.77       19.99      1.10 o 
  -2   4   5       28.65       41.80      1.02 o 
  -1   4   5     3112.30     3157.77      7.67 o 
   0   4   5        1.31        4.66      0.22 o 
   1   4   5      937.34      920.08      8.19 o 
   2   4   5      430.15      470.73      2.49 o 
   3   4   5       46.54       47.26      0.71 o 
   4   4   5        0.02        1.15      1.04 o 
   5   4   5        1.74        0.73      0.66 o 
   6   4   5       44.25       44.58      1.03 o 
   7   4   5       12.17       18.69      1.31 o 
  -5   5   5        0.14       -0.02      1.17 o 
  -4   5   5       29.16       23.60      1.29 o 
  -3   5   5      178.07      185.82      2.29 o 
  -2   5   5       81.70       89.35      1.53 o 
  -1   5   5      248.27      225.17      2.66 o 
   0   5   5      501.49      510.08      2.61 o 
   1   5   5      714.57      702.08      4.56 o 
   2   5   5      410.90      362.38      2.33 o 
   3   5   5      416.41      427.23      2.50 o 
   4   5   5      486.81      499.21      1.77 o 
   5   5   5       39.69       43.95      1.05 o 
   6   5   5      123.77      112.86     10.34 o 
   7   5   5       76.48       75.85      3.69 o 
  -5   6   5        5.23        2.50      1.35 o 
  -4   6   5       56.81       51.01      1.67 o 
  -3   6   5       26.99       22.01      1.17 o 
  -2   6   5      739.72      751.79      9.34 o 
  -1   6   5       40.74       38.54      0.54 o 
   0   6   5      261.34      248.31      2.87 o 
   1   6   5      103.05      107.39      1.54 o 
   2   6   5      136.06      146.15      1.66 o 
   3   6   5       16.22       16.20      0.87 o 
   4   6   5       19.14       15.58      0.69 o 
   5   6   5        3.56        5.29      0.74 o 
   6   6   5       79.82       83.93      3.02 o 
   7   6   5       15.79       15.19      1.19 o 
  -5   7   5        0.67       -1.43      1.43 o 
  -4   7   5      123.68      128.38      2.39 o 
  -3   7   5        4.69        7.89      1.01 o 
  -2   7   5      192.98      184.05      2.57 o 
  -1   7   5       92.80       90.05      0.83 o 
   0   7   5     1395.07     1379.80      3.18 o 
   1   7   5      380.35      361.08      4.42 o 
   2   7   5       46.52       53.33      1.22 o 
   3   7   5       31.98       36.00      1.05 o 
   4   7   5       52.73       49.89      0.81 o 
   5   7   5      570.19      545.58      6.86 o 
   6   7   5       38.60       38.95      1.09 o 
   7   7   5        3.07        3.27      0.83 o 
  -4   8   5        1.58        0.37      1.14 o 
  -3   8   5      132.66      146.92      2.35 o 
  -2   8   5       58.95       54.35      1.17 o 
  -1   8   5        3.36        3.46      0.45 o 
   0   8   5        1.18        0.22      0.90 o 
   1   8   5      335.01      340.27      6.40 o 
   2   8   5       79.48       84.81      2.59 o 
   3   8   5       42.04       41.88      1.27 o 
   4   8   5        4.27        4.35      0.95 o 
   5   8   5       32.19       35.24      1.68 o 
   6   8   5       19.11       22.18      2.84 o 
   7   8   5       14.06       12.91      0.95 o 
  -4   9   5       53.51       56.10      1.93 o 
  -3   9   5       34.10       30.20      1.41 o 
  -2   9   5       86.28       83.83      1.30 o 
  -1   9   5      358.52      358.22      2.17 o 
   0   9   5      244.85      239.60      5.58 o 
   1   9   5       28.97       25.98      0.83 o 
   2   9   5       17.49       13.70      0.73 o 
   3   9   5       39.00       39.82      1.49 o 
   4   9   5       73.91       69.57      1.20 o 
   5   9   5      107.11      104.58      1.59 o 
   6   9   5        0.61        2.85      0.74 o 
  -3  10   5        0.43        0.60      1.15 o 
  -2  10   5       23.10       23.57      1.51 o 
  -1  10   5       21.41       19.15      1.47 o 
   0  10   5      140.26      137.21      4.45 o 
   1  10   5        1.37        1.42      0.68 o 
   2  10   5       87.68       87.87      2.28 o 
   3  10   5      166.67      167.26      2.56 o 
   4  10   5       20.23       18.25      0.88 o 
   5  10   5        0.22       -0.48      0.86 o 
   6  10   5       40.32       39.11      1.78 o 
  -2  11   5      128.43      142.27      2.69 o 
  -1  11   5      125.78      124.81      2.48 o 
   0  11   5       13.24        9.36      1.34 o 
   1  11   5        9.99        8.19      0.81 o 
   2  11   5       34.84       37.11      2.20 o 
   3  11   5       36.91       34.16      1.55 o 
   4  11   5       12.47       11.87      1.22 o 
   5  11   5       11.29       14.14      1.36 o 
  -1  12   5        0.40       -0.63      1.35 o 
   0  12   5       29.41       31.99      3.00 o 
   1  12   5       63.04       60.69      1.33 o 
   2  12   5       53.39       51.17      4.24 o 
   3  12   5        0.06        1.29      1.23 o 
   4  12   5        0.09       -0.31      1.18 o 
   1  13   5       22.98       24.52      1.36 o 
   2  13   5       22.99       25.00      1.66 o 
  -1  -9   6       18.10       19.83      1.32 o 
   0  -9   6        7.20        5.84      1.16 o 
   1  -9   6       57.10       47.98      1.77 o 
  -3  -8   6       43.37       49.12      2.01 o 
  -2  -8   6       78.99       75.73      2.16 o 
  -1  -8   6       30.84       33.25      1.52 o 
   0  -8   6        7.34        3.93      0.84 o 
   1  -8   6       29.94       33.75      1.15 o 
   2  -8   6        2.47        2.98      1.76 o 
   3  -8   6       75.75       87.85      8.06 o 
  -4  -7   6       23.82       26.88      1.81 o 
  -3  -7   6       25.52       25.84      1.14 o 
  -2  -7   6      147.00      152.44      1.82 o 
  -1  -7   6        7.04        5.00      0.74 o 
   0  -7   6       68.29       59.81      1.24 o 
   1  -7   6       43.19       47.37      0.94 o 
   2  -7   6        3.40        7.05      0.74 o 
   3  -7   6       25.96       19.79      0.97 o 
   4  -7   6        8.68        7.43      1.33 o 
  -5  -6   6        6.28        6.71      1.47 o 
  -4  -6   6       24.10       30.22      1.81 o 
  -3  -6   6      320.80      344.40     11.91 o 
  -2  -6   6        0.19        0.67      0.77 o 
  -1  -6   6       24.76       25.01      1.47 o 
   0  -6   6      446.90      441.34      4.26 o 
   1  -6   6        0.62        2.40      0.57 o 
   2  -6   6       84.70       97.16      1.47 o 
   3  -6   6       18.36       14.03      0.86 o 
   4  -6   6        0.10       -0.31      1.11 o 
  -5  -5   6       62.09       76.16      2.47 o 
  -4  -5   6       26.67       22.41      1.52 o 
  -3  -5   6      118.81      128.96      2.68 o 
  -2  -5   6       55.70       62.02      1.20 o 
  -1  -5   6      123.88      122.13      1.12 o 
   0  -5   6       61.16       64.37      2.53 o 
   1  -5   6       13.65       20.01      0.81 o 
   2  -5   6        0.04        1.48      0.73 o 
   3  -5   6       34.11       30.55      0.97 o 
   4  -5   6      154.63      171.75      2.74 o 
   5  -5   6       34.97       40.34      1.85 o 
  -5  -4   6       21.51       30.16      1.91 o 
  -4  -4   6       47.32       51.90      1.80 o 
  -3  -4   6        3.99        2.28      0.67 o 
  -2  -4   6        5.21        8.83      1.04 o 
  -1  -4   6     1042.17     1036.39      5.51 o 
   0  -4   6       48.79       57.32      0.93 o 
   1  -4   6      181.32      185.56      2.39 o 
   2  -4   6       25.66       21.59      0.83 o 
   3  -4   6      110.62      105.41      1.40 o 
   4  -4   6       22.56       20.09      1.29 o 
   5  -4   6        4.22        1.87      1.19 o 
   6  -4   6       14.10       14.72      1.56 o 
  -6  -3   6       32.73       42.60      2.10 o 
  -5  -3   6        4.08        3.86      1.36 o 
  -4  -3   6      262.10      276.00      3.29 o 
  -3  -3   6       17.49       14.04      0.62 o 
  -2  -3   6       69.66       75.54      1.09 o 
  -1  -3   6      330.29      318.91      1.74 o 
   0  -3   6       92.15       99.91      3.50 o 
   1  -3   6        6.87        5.23      0.89 o 
   2  -3   6      111.43      124.13      1.90 o 
   3  -3   6      695.73      692.11      3.02 o 
   4  -3   6        5.31        7.29      1.05 o 
   5  -3   6       25.47       20.45      1.36 o 
   6  -3   6       40.55       40.56      1.70 o 
  -6  -2   6        6.44       12.93      1.71 o 
  -5  -2   6      128.33      127.74      2.50 o 
  -4  -2   6        8.65        6.92      0.88 o 
  -3  -2   6       13.82       15.13      0.88 o 
  -2  -2   6      969.85      931.14     13.61 o 
  -1  -2   6       25.38       22.41      0.44 o 
   0  -2   6      521.34      541.75     10.39 o 
   1  -2   6       37.47       34.37      1.15 o 
   2  -2   6      119.95      116.78      1.67 o 
   3  -2   6       54.38       49.77      0.77 o 
   4  -2   6        4.51        5.48      0.65 o 
   5  -2   6       29.64       32.30      2.70 o 
   6  -2   6       11.30       12.51      1.25 o 
  -6  -1   6       19.80       20.13      1.63 o 
  -5  -1   6      186.88      188.87      6.22 o 
  -4  -1   6        8.43        4.73      0.82 o 
  -3  -1   6       27.12       30.37      1.13 o 
  -2  -1   6      499.12      453.96      5.72 o 
  -1  -1   6      128.68      127.27      3.72 o 
   0  -1   6       76.11       87.79      0.75 o 
   1  -1   6       12.26        4.60      0.38 o 
   2  -1   6     1331.88     1297.03      5.33 o 
   3  -1   6      140.83      137.09      1.56 o 
   4  -1   6        3.58        2.74      0.58 o 
   5  -1   6       28.60       29.02      2.36 o 
   6  -1   6       59.55       59.07      1.03 o 
   7  -1   6        1.37        1.21      0.82 o 
  -6   0   6       39.19       39.12      1.26 o 
  -5   0   6       70.19       66.89      2.04 o 
  -4   0   6        2.47        3.86      0.80 o 
  -3   0   6     1090.84     1065.82      4.80 o 
  -2   0   6       52.96       45.92      0.73 o 
  -1   0   6     1174.43     1260.18      3.19 o 
   0   0   6       34.63       27.97      0.54 o 
   1   0   6     2484.48     2529.78      7.52 o 
   2   0   6     1072.35     1071.94      9.91 o 
   3   0   6       95.34       91.29      1.05 o 
   4   0   6      124.29      124.13      1.03 o 
   5   0   6       74.71       75.34      2.50 o 
   6   0   6        1.78        1.11      0.63 o 
   7   0   6        2.26        1.93      0.70 o 
  -6   1   6        0.33        0.51      1.15 o 
  -5   1   6       24.83       20.46      1.24 o 
  -4   1   6      139.15      136.20      2.11 o 
  -3   1   6     1040.87     1012.91      4.69 o 
  -2   1   6      125.15      122.73      1.09 o 
  -1   1   6       20.92       16.39      0.52 o 
   0   1   6       74.82      103.37      1.58 o 
   1   1   6     2919.17     2958.08      6.50 o 
   2   1   6      276.87      282.46      1.47 o 
   3   1   6        1.83        2.68      0.54 o 
   4   1   6      339.62      340.19      1.95 o 
   5   1   6       16.16       14.41      0.60 o 
   6   1   6        5.56        3.88      0.81 o 
   7   1   6        1.02        0.82      0.81 o 
  -6   2   6        1.56        0.86      1.04 o 
  -5   2   6       28.62       26.87      1.30 o 
  -4   2   6      722.92      690.40      4.31 o 
  -3   2   6       73.96       69.14      1.52 o 
  -2   2   6      212.05      213.24      4.01 o 
  -1   2   6      648.21      625.94      2.40 o 
   0   2   6      779.77      787.40      4.42 o 
   1   2   6      863.76      930.06      5.36 o 
   2   2   6        0.60       15.36      0.67 o 
   3   2   6      396.22      402.23      1.41 o 
   4   2   6      933.90      915.84      2.24 o 
   5   2   6        5.05        3.29      0.46 o 
   6   2   6       44.19       38.29      1.81 o 
   7   2   6        3.01        6.19      1.84 o 
  -6   3   6       13.04       13.17      1.39 o 
  -5   3   6        0.93        1.04      1.13 o 
  -4   3   6      232.28      226.80      2.69 o 
  -3   3   6      538.44      508.57      3.55 o 
  -2   3   6      172.71      178.46      1.59 o 
  -1   3   6        8.60        4.50      0.49 o 
   0   3   6     1279.79     1309.86      4.99 o 
   1   3   6      209.68      229.35      1.28 o 
   2   3   6      116.48      111.81      1.36 o 
   3   3   6     1022.06      993.27      6.53 o 
   4   3   6      100.46       90.05      0.80 o 
   5   3   6       26.81       28.96      1.30 o 
   6   3   6       16.65       17.77      0.90 o 
   7   3   6        4.25        5.27      0.86 o 
  -6   4   6       32.64       31.56      1.62 o 
  -5   4   6       32.81       29.60      1.51 o 
  -4   4   6       33.49       34.14      1.41 o 
  -3   4   6       67.52       65.15      1.50 o 
  -2   4   6      482.43      477.86      2.08 o 
  -1   4   6      995.64     1029.63      7.38 o 
   0   4   6      169.78      181.63      3.26 o 
   1   4   6       16.91       18.50      0.63 o 
   2   4   6      355.57      382.63      2.41 o 
   3   4   6      651.98      634.13      3.07 o 
   4   4   6       75.25       70.62      1.48 o 
   5   4   6      249.52      220.91      2.57 o 
   6   4   6      111.46      102.87      2.11 o 
   7   4   6        7.53        6.96      1.25 o 
  -5   5   6      187.59      188.49      2.88 o 
  -4   5   6       15.27       15.81      1.25 o 
  -3   5   6       19.62       20.83      1.16 o 
  -2   5   6       47.67       50.74      0.87 o 
  -1   5   6      203.74      176.93      2.69 o 
   0   5   6       74.45       84.62      2.06 o 
   1   5   6       68.20       67.58      1.99 o 
   2   5   6     1460.64     1539.49      5.00 o 
   3   5   6       18.92       12.09      0.75 o 
   4   5   6       23.33       22.40      0.96 o 
   5   5   6      311.89      331.05      3.12 o 
   6   5   6       19.89       20.40      1.36 o 
   7   5   6        0.08       -0.19      1.07 o 
  -5   6   6       30.03       36.66      1.82 o 
  -4   6   6       16.58       14.74      1.25 o 
  -3   6   6       24.44       28.57      1.28 o 
  -2   6   6      361.90      363.43      3.40 o 
  -1   6   6        0.16        0.38      0.49 o 
   0   6   6       28.65       29.78      0.67 o 
   1   6   6      132.27      145.92      0.86 o 
   2   6   6      368.80      377.69      2.66 o 
   3   6   6      116.52      122.58      1.58 o 
   4   6   6      496.32      437.28      4.26 o 
   5   6   6       54.75       48.02      1.57 o 
   6   6   6        0.31        1.20      0.73 o 
   7   6   6        8.28        7.37      0.82 o 
  -5   7   6       31.94       34.59      1.88 o 
  -4   7   6       15.82       18.80      1.46 o 
  -3   7   6        5.38        5.75      1.01 o 
  -2   7   6      206.83      197.38      1.76 o 
  -1   7   6        2.06        3.08      1.97 o 
   0   7   6        8.50        9.69      1.20 o 
   1   7   6      303.25      310.87      1.72 o 
   2   7   6       22.31       21.70      0.99 o 
   3   7   6        3.63        3.30      0.72 o 
   4   7   6      125.78      129.48      1.76 o 
   5   7   6       14.95       24.77      1.42 o 
   6   7   6       54.53       56.67      1.92 o 
   7   7   6        9.92        9.95      1.19 o 
  -4   8   6       28.12       32.56      1.64 o 
  -3   8   6      117.27      113.59      2.17 o 
  -2   8   6        2.42        1.39      0.64 o 
  -1   8   6       16.75       15.48      0.97 o 
   0   8   6       57.30       55.76      1.51 o 
   1   8   6      605.45      615.76      3.66 o 
   2   8   6       69.26       69.10      1.53 o 
   3   8   6      308.19      281.66      2.65 o 
   4   8   6      125.50      120.32      1.83 o 
   5   8   6        0.05        0.25      1.04 o 
   6   8   6       50.52       48.69      1.20 o 
   7   8   6        3.33        4.03      0.94 o 
  -4   9   6       14.85       12.55      1.51 o 
  -3   9   6       39.03       35.42      1.55 o 
  -2   9   6        0.17        0.46      0.70 o 
  -1   9   6        0.73       -1.06      1.21 o 
   0   9   6      292.81      294.17      3.12 o 
   1   9   6       64.94       67.18      2.53 o 
   2   9   6       32.92       30.30      1.99 o 
   3   9   6      170.97      184.04      2.43 o 
   4   9   6       76.84       86.82      1.75 o 
   5   9   6       26.24       27.98      1.43 o 
   6   9   6        1.74        2.11      0.79 o 
  -3  10   6       51.04       57.95      1.89 o 
  -2  10   6       74.44       76.72      2.00 o 
  -1  10   6       16.97       15.07      1.36 o 
   0  10   6      169.02      171.43      2.59 o 
   1  10   6        8.81        8.23      0.81 o 
   2  10   6      214.42      216.93      6.51 o 
   3  10   6      136.33      136.54      2.35 o 
   4  10   6       25.04       26.60      1.28 o 
   5  10   6        1.18        0.96      1.01 o 
   6  10   6        1.47        2.56      0.83 o 
  -2  11   6        5.53        7.70      1.49 o 
  -1  11   6        3.39        1.83      1.31 o 
   0  11   6        8.73        9.40      1.37 o 
   1  11   6       14.54       14.14      1.40 o 
   2  11   6       93.04      101.34      2.12 o 
   3  11   6       10.16       15.23      1.33 o 
   4  11   6       78.78       80.55      1.93 o 
   5  11   6        1.10       -0.21      1.02 o 
  -1  12   6       34.98       36.02      1.85 o 
   0  12   6        8.33        6.65      1.39 o 
   1  12   6      148.21      172.96      3.02 o 
   2  12   6       16.47       13.98      0.95 o 
   3  12   6        4.17        6.85      1.30 o 
   4  12   6        0.21       -0.12      1.14 o 
   2  13   6        8.63        7.18      0.91 o 
  -2  -8   7       29.46       32.01      1.78 o 
  -1  -8   7       59.39       59.82      2.09 o 
   0  -8   7        8.48        8.87      0.89 o 
   1  -8   7        0.09        1.59      0.93 o 
  -3  -7   7        8.92       11.47      1.69 o 
  -2  -7   7        0.67       -0.32      1.24 o 
  -1  -7   7       28.06       26.92      1.64 o 
   0  -7   7        0.59        0.85      0.79 o 
   1  -7   7      236.32      259.20      3.40 o 
   2  -7   7        0.64        0.36      0.66 o 
   3  -7   7        0.63        0.21      0.85 o 
  -4  -6   7      128.31      160.36      3.15 o 
  -3  -6   7       52.70       54.70      2.00 o 
  -2  -6   7       91.19       92.21      1.73 o 
  -1  -6   7       14.24       14.57      1.35 o 
   0  -6   7        0.31        1.64      0.75 o 
   1  -6   7      185.70      191.99      1.51 o 
   2  -6   7        9.18        9.21      0.69 o 
   3  -6   7       18.91       22.79      1.01 o 
   4  -6   7       16.12       19.28      1.55 o 
  -4  -5   7       65.91       66.50      2.21 o 
  -3  -5   7       47.61       42.78      1.77 o 
  -2  -5   7      164.65      178.40      1.89 o 
  -1  -5   7        4.88        5.82      0.72 o 
   0  -5   7      341.78      344.18      6.64 o 
   1  -5   7        9.38       10.64      0.76 o 
   2  -5   7       25.92       23.00      0.95 o 
   3  -5   7       24.02       24.82      1.29 o 
   4  -5   7        1.84        0.57      1.05 o 
   5  -5   7       12.79       10.84      1.43 o 
  -5  -4   7      190.63      219.89      3.57 o 
  -4  -4   7       12.24       12.28      1.42 o 
  -3  -4   7       25.70       23.09      1.43 o 
  -2  -4   7      151.00      148.49      2.37 o 
  -1  -4   7       39.51       43.42      1.56 o 
   0  -4   7      716.62      684.76      4.70 o 
   1  -4   7       19.98       18.34      2.41 o 
   2  -4   7       63.76       69.99      1.75 o 
   3  -4   7       56.49       66.81      1.27 o 
   4  -4   7       15.86       10.15      1.24 o 
   5  -4   7       10.00        8.85      1.34 o 
  -5  -3   7      118.21      116.11      2.68 o 
  -4  -3   7       26.00       18.58      1.43 o 
  -3  -3   7        0.99        0.53      0.79 o 
  -2  -3   7        7.54        7.62      0.65 o 
  -1  -3   7      664.83      667.29      4.41 o 
   0  -3   7        0.04       -0.65      1.02 o 
   1  -3   7       67.40       64.59      1.62 o 
   2  -3   7       74.41       71.38      1.70 o 
   3  -3   7        7.56        6.97      0.74 o 
   4  -3   7        1.23        1.88      1.02 o 
   5  -3   7        9.51        8.16      1.27 o 
   6  -3   7       61.06       59.29      2.00 o 
  -5  -2   7       58.65       52.66      2.07 o 
  -4  -2   7       13.65       11.25      1.07 o 
  -3  -2   7      245.65      225.57      2.49 o 
  -2  -2   7      591.84      587.47      2.94 o 
  -1  -2   7      963.73      932.77      3.31 o 
   0  -2   7       87.39       87.68      1.67 o 
   1  -2   7       63.39       60.73      1.55 o 
   2  -2   7      151.61      160.81      2.14 o 
   3  -2   7       14.89       10.21      2.34 o 
   4  -2   7       17.71       11.79      0.77 o 
   5  -2   7       25.64       27.08      1.66 o 
   6  -2   7        9.15        9.72      1.24 o 
  -5  -1   7        5.51        1.59      0.75 o 
  -4  -1   7       31.63       32.55      1.25 o 
  -3  -1   7       13.62       11.59      0.91 o 
  -2  -1   7      325.27      375.76     41.16 o 
  -1  -1   7      330.48      326.95      5.99 o 
   0  -1   7      148.34      149.41      1.96 o 
   1  -1   7      350.08      322.28      2.76 o 
   2  -1   7       59.11       56.75      1.38 o 
   3  -1   7       58.58       56.33      0.90 o 
   4  -1   7        9.68        9.00      1.00 o 
   5  -1   7        8.09        7.08      1.23 o 
   6  -1   7       18.65       18.86      2.04 o 
  -6   0   7        2.05        2.45      1.76 o 
  -5   0   7        3.49        6.27      1.08 o 
  -4   0   7      117.08      115.43      1.99 o 
  -3   0   7      208.09      196.52      2.31 o 
  -2   0   7      681.61      662.69      5.10 o 
  -1   0   7       10.80       13.14      0.56 o 
   0   0   7       19.50       15.75      0.68 o 
   1   0   7      707.59      759.27      2.33 o 
   2   0   7      347.60      327.28      1.69 o 
   3   0   7        1.52        2.56      0.66 o 
   4   0   7        0.85        0.96      0.47 o 
   5   0   7      213.38      202.10      8.92 o 
   6   0   7       33.97       29.84      1.18 o 
   7   0   7        0.03        0.36      0.69 o 
  -6   1   7       15.87       15.66      1.38 o 
  -5   1   7        3.86        6.03      1.04 o 
  -4   1   7       99.07       97.86      1.88 o 
  -3   1   7      109.05      102.41      1.80 o 
  -2   1   7      132.35      131.31      1.24 o 
  -1   1   7       72.09       65.57      2.03 o 
   0   1   7      193.24      164.92      1.28 o 
   1   1   7      108.68      106.85      1.53 o 
   2   1   7       17.02       17.68      0.61 o 
   3   1   7       57.91       60.96      4.85 o 
   4   1   7       77.38       80.07      0.87 o 
   5   1   7       34.07       31.71      0.71 o 
   6   1   7        7.92        7.22      0.81 o 
   7   1   7       48.78       51.18      1.24 o 
  -5   2   7       69.54       71.62      1.84 o 
  -4   2   7      167.14      163.64      2.38 o 
  -3   2   7      832.83      807.57      4.53 o 
  -2   2   7       71.70       65.30      2.27 o 
  -1   2   7      124.84      118.73      2.60 o 
   0   2   7       70.01       69.77      2.77 o 
   1   2   7       96.57      100.03      1.01 o 
   2   2   7      117.27      111.20      1.51 o 
   3   2   7       28.74       28.57      0.93 o 
   4   2   7      562.56      546.63      2.29 o 
   5   2   7       40.10       34.36      0.69 o 
   6   2   7        2.80        2.55      0.77 o 
   7   2   7       18.23       19.66      1.03 o 
  -5   3   7        0.12        0.18      1.03 o 
  -4   3   7        4.19        2.07      1.07 o 
  -3   3   7       24.41       25.52      1.28 o 
  -2   3   7        9.94       10.93      1.44 o 
  -1   3   7      182.58      166.22      2.29 o 
   0   3   7       84.43       90.60      0.96 o 
   1   3   7      143.74      166.02      1.32 o 
   2   3   7      221.32      217.48      1.97 o 
   3   3   7        2.23        3.30      0.55 o 
   4   3   7       23.61       26.62      0.57 o 
   5   3   7       36.05       36.97      0.86 o 
   6   3   7      176.68      180.54      4.01 o 
   7   3   7      108.07      106.62      1.58 o 
  -5   4   7       69.22       60.13      1.89 o 
  -4   4   7      148.53      139.83      2.31 o 
  -3   4   7        0.08        2.09      0.92 o 
  -2   4   7      489.53      462.87      8.84 o 
  -1   4   7     1010.78     1041.82      3.12 o 
   0   4   7       30.72       29.26      0.78 o 
   1   4   7      447.86      427.56      3.24 o 
   2   4   7      226.23      231.91      2.07 o 
   3   4   7      435.75      428.02      2.73 o 
   4   4   7       17.79       14.99      0.67 o 
   5   4   7        0.04       -0.04      1.08 o 
   6   4   7       81.29       82.06      2.00 o 
   7   4   7        9.75        7.65      1.24 o 
  -5   5   7        0.09        1.68      1.21 o 
  -4   5   7       17.81       17.15      1.29 o 
  -3   5   7        1.68        2.25      0.96 o 
  -2   5   7      237.63      225.72      1.64 o 
  -1   5   7       87.18       84.52      1.06 o 
   0   5   7       38.79       35.53      0.76 o 
   1   5   7      775.92      776.94      5.28 o 
   2   5   7       22.75       22.32      0.99 o 
   3   5   7       10.13       16.20      0.87 o 
   4   5   7        0.85        0.03      0.67 o 
   5   5   7      432.60      398.96      3.60 o 
   6   5   7       98.02       97.64      2.09 o 
   7   5   7        3.13       -0.12      1.16 o 
  -5   6   7        0.09        1.30      1.40 o 
  -4   6   7        0.28       -0.15      1.03 o 
  -3   6   7       78.31       71.75      1.70 o 
  -2   6   7      313.98      308.01      7.70 o 
  -1   6   7       73.44       71.61      1.35 o 
   0   6   7      687.92      689.51      2.60 o 
   1   6   7        0.15        0.15      0.60 o 
   2   6   7      193.45      188.26      2.04 o 
   3   6   7       17.60       20.10      0.89 o 
   4   6   7       28.96       31.40      0.85 o 
   5   6   7        0.46        0.38      1.19 o 
   6   6   7      112.52      123.63      2.26 o 
   7   6   7       24.84       30.90      1.62 o 
  -4   7   7       18.31       17.21      1.44 o 
  -3   7   7       19.02       14.86      1.18 o 
  -2   7   7       27.47       26.98      1.61 o 
  -1   7   7       29.75       31.31      0.83 o 
   0   7   7     1691.18     1647.64      9.01 o 
   1   7   7      126.64      116.73      1.88 o 
   2   7   7       10.07        5.44      0.85 o 
   3   7   7       36.61       23.28      1.02 o 
   4   7   7      255.73      243.28      2.37 o 
   5   7   7      179.31      174.77      2.64 o 
   6   7   7        4.17        9.44      1.18 o 
   7   7   7       13.12       12.12      1.29 o 
  -4   8   7       50.97       48.17      1.89 o 
  -3   8   7       60.03       55.33      1.69 o 
  -2   8   7        0.15        0.25      0.62 o 
  -1   8   7      188.85      198.66      1.68 o 
   0   8   7        8.78        9.34      1.18 o 
   1   8   7       79.63       76.67      1.69 o 
   2   8   7      117.74      127.33      1.94 o 
   3   8   7      218.53      220.28      2.50 o 
   4   8   7       85.18       84.46      1.64 o 
   5   8   7       18.06       20.55      1.33 o 
   6   8   7        1.70        5.64      1.08 o 
   7   8   7        8.88       10.10      1.38 o 
  -3   9   7       11.55       13.18      1.34 o 
  -2   9   7       16.71       13.73      0.84 o 
  -1   9   7      444.58      449.79      3.78 o 
   0   9   7        0.07       -0.90      1.11 o 
   1   9   7      335.12      330.69      3.18 o 
   2   9   7       75.67       66.98      1.75 o 
   3   9   7      208.55      210.73      2.59 o 
   4   9   7       25.87       24.78      1.22 o 
   5   9   7        2.37        1.70      1.08 o 
   6   9   7       15.20       13.27      1.26 o 
  -3  10   7        2.28        3.86      1.17 o 
  -2  10   7       27.23       35.99      1.67 o 
  -1  10   7        9.22        9.43      1.31 o 
   0  10   7       21.66       18.63      1.36 o 
   1  10   7       27.46       30.26      1.47 o 
   2  10   7      197.79      202.49      2.83 o 
   3  10   7        6.59        5.69      1.20 o 
   4  10   7        0.05        0.14      0.94 o 
   5  10   7        4.32        6.11      1.12 o 
   6  10   7       16.63       22.85      1.52 o 
  -2  11   7      170.83      188.43      3.05 o 
  -1  11   7       19.92       20.92      1.57 o 
   0  11   7       14.98       15.51      1.38 o 
   1  11   7       25.87       23.69      1.50 o 
   2  11   7       42.03       51.34      1.91 o 
   3  11   7        4.43        6.15      1.17 o 
   4  11   7        0.11        1.44      1.10 o 
   5  11   7        8.97        9.77      1.22 o 
  -1  12   7       45.39       48.65      2.03 o 
   0  12   7       30.28       30.47      1.70 o 
   1  12   7       19.62       23.23      1.75 o 
   2  12   7        0.66       -0.37      1.38 o 
   3  12   7        5.27        5.00      1.22 o 
   4  12   7        0.19        2.17      1.27 o 
  -2  -7   8        0.92        1.15      1.36 o 
  -1  -7   8        3.17        1.89      1.45 o 
   0  -7   8        4.59        3.39      1.37 o 
   1  -7   8       43.22       35.72      1.28 o 
   2  -7   8        3.58        3.22      0.74 o 
  -3  -6   8      238.92      269.99      3.79 o 
  -2  -6   8        2.74        2.84      0.84 o 
  -1  -6   8        0.04       -0.24      1.14 o 
   0  -6   8       14.83       16.76      1.54 o 
   1  -6   8       21.10       19.56      1.66 o 
   2  -6   8        3.41        5.94      0.69 o 
   3  -6   8        2.38        4.98      0.87 o 
  -4  -5   8       30.17       36.01      1.91 o 
  -3  -5   8        8.41        8.15      1.50 o 
  -2  -5   8        2.24        1.51      0.83 o 
  -1  -5   8       17.52       17.11      0.90 o 
   0  -5   8       96.69       87.70      2.17 o 
   1  -5   8       73.22       67.12      2.07 o 
   2  -5   8        4.19        6.30      0.68 o 
   3  -5   8       17.84       15.71      0.97 o 
   4  -5   8       18.45       17.13      1.45 o 
  -4  -4   8      206.62      218.17      3.48 o 
  -3  -4   8       15.72       15.87      1.44 o 
  -2  -4   8       25.85       27.64      1.50 o 
  -1  -4   8       11.24       12.46      1.21 o 
   0  -4   8      113.48      107.18      2.30 o 
   1  -4   8       10.65        7.20      1.26 o 
   2  -4   8       25.08       33.74      1.53 o 
   3  -4   8        1.37        5.16      1.63 o 
   4  -4   8       14.36       11.63      1.30 o 
   5  -4   8        0.18        0.19      1.24 o 
  -5  -3   8        0.10       -1.00      1.52 o 
  -4  -3   8        2.42        1.71      1.37 o 
  -3  -3   8       87.90       79.49      1.79 o 
  -2  -3   8      159.92      159.38      2.43 o 
  -1  -3   8       57.30       56.50      1.62 o 
   0  -3   8      165.69      153.84      2.46 o 
   1  -3   8        0.62        0.25      1.02 o 
   2  -3   8       46.11       38.16      1.46 o 
   3  -3   8       51.41       49.66      2.43 o 
   4  -3   8        3.27        6.04      1.16 o 
   5  -3   8       40.25       47.55      1.81 o 
  -5  -2   8      120.74      131.72      2.85 o 
  -4  -2   8       23.90       21.80      1.24 o 
  -3  -2   8       27.49       28.50      1.24 o 
  -2  -2   8        7.84       13.28      5.11 o 
  -1  -2   8        1.02        0.95      1.00 o 
   0  -2   8        0.11        0.46      1.10 o 
   1  -2   8      104.69      113.99      2.06 o 
   2  -2   8      221.28      217.15      2.59 o 
   3  -2   8        9.90        7.25      1.05 o 
   4  -2   8       13.10       12.19      1.08 o 
   5  -2   8       24.41       23.73      1.50 o 
   6  -2   8       13.72       13.32      1.36 o 
  -5  -1   8        2.01        1.21      0.86 o 
  -4  -1   8       42.24       40.77      1.49 o 
  -3  -1   8      228.99      224.47      2.63 o 
  -2  -1   8       46.37       44.44      0.95 o 
  -1  -1   8        0.18        0.26      0.63 o 
   0  -1   8       58.75       73.51      1.65 o 
   1  -1   8      581.73      555.56      3.85 o 
   2  -1   8       56.87       51.06      1.47 o 
   3  -1   8       39.78       39.81      1.41 o 
   4  -1   8      322.01      340.75      4.54 o 
   5  -1   8        1.88        1.99      0.78 o 
   6  -1   8       55.62       55.81      5.08 o 
  -5   0   8        2.76        1.71      1.02 o 
  -4   0   8       13.02       14.86      1.14 o 
  -3   0   8        0.09        0.27      0.85 o 
  -2   0   8       58.90       53.75      1.32 o 
  -1   0   8       78.38       71.47      1.74 o 
   0   0   8       83.33       82.40      1.13 o 
   1   0   8      328.44      326.65      2.86 o 
   2   0   8       22.17       18.91      1.10 o 
   3   0   8        3.83        6.39      2.43 o 
   4   0   8      234.62      225.87      2.02 o 
   5   0   8        1.99        1.72      0.71 o 
   6   0   8        0.12        1.36      0.93 o 
  -5   1   8       38.81       39.67      1.60 o 
  -4   1   8       39.84       46.37      1.52 o 
  -3   1   8       36.18       32.01      1.31 o 
  -2   1   8        0.39        4.43      2.68 o 
  -1   1   8      231.89      229.92      1.92 o 
   0   1   8       33.94       29.68      2.37 o 
   1   1   8        7.96        5.17      0.79 o 
   2   1   8      556.56      593.40      2.64 o 
   3   1   8      963.86      966.26      6.78 o 
   4   1   8        1.28        3.06      0.75 o 
   5   1   8        4.56        5.08      0.70 o 
   6   1   8        0.41       -0.61      0.77 o 
   7   1   8        2.01        3.01      1.19 o 
  -5   2   8       26.41       23.23      1.38 o 
  -4   2   8       42.93       46.94      1.59 o 
  -3   2   8       39.46       42.85      1.46 o 
  -2   2   8       47.17       41.62      0.92 o 
  -1   2   8       24.84       23.79      0.72 o 
   0   2   8      264.24      271.96      2.29 o 
   1   2   8       65.92       65.12      1.31 o 
   2   2   8       78.72       81.97      1.60 o 
   3   2   8      909.60      902.45      9.13 o 
   4   2   8      136.80      134.34      2.18 o 
   5   2   8        9.19        9.57      0.72 o 
   6   2   8       62.25       60.72      1.86 o 
   7   2   8       24.66       30.84      1.64 o 
  -5   3   8       19.71       18.71      1.40 o 
  -4   3   8        1.40        0.60      1.04 o 
  -3   3   8       44.34       48.76      1.57 o 
  -2   3   8      182.87      189.35      1.57 o 
  -1   3   8      128.42      122.75      1.96 o 
   0   3   8      102.13       98.56      1.11 o 
   1   3   8       11.48       13.36      0.58 o 
   2   3   8     1089.38     1075.11      4.59 o 
   3   3   8       57.39       53.34      0.97 o 
   4   3   8        7.46        8.57      0.94 o 
   5   3   8       40.14       41.05      1.43 o 
   6   3   8       40.16       39.91      1.64 o 
   7   3   8       43.40       41.84      1.79 o 
  -5   4   8        0.42       -1.11      1.11 o 
  -4   4   8        0.28        0.44      1.08 o 
  -3   4   8       70.34       70.36      1.72 o 
  -2   4   8      135.76      132.42      2.36 o 
  -1   4   8      395.83      400.29      2.11 o 
   0   4   8      472.87      469.23      3.15 o 
   1   4   8       49.26       40.37      0.84 o 
   2   4   8      672.13      675.91      3.75 o 
   3   4   8       99.19       99.53      1.61 o 
   4   4   8      114.47      111.93      1.26 o 
   5   4   8      141.42      123.62      2.22 o 
   6   4   8        2.26        2.63      1.26 o 
   7   4   8        2.20        1.04      1.15 o 
  -5   5   8       22.19       20.97      1.54 o 
  -4   5   8       53.38       57.76      1.84 o 
  -3   5   8      209.56      208.38      2.68 o 
  -2   5   8       63.54       55.44      1.96 o 
  -1   5   8      105.39       97.79      2.09 o 
   0   5   8      158.91      163.46      1.59 o 
   1   5   8      846.22      828.74      6.34 o 
   2   5   8       46.69       46.87      1.23 o 
   3   5   8      224.11      232.83      2.23 o 
   4   5   8      109.53      117.93      5.16 o 
   5   5   8      229.47      225.72      2.85 o 
   6   5   8       76.72       68.14      1.84 o 
   7   5   8        2.48        0.84      1.23 o 
  -4   6   8       11.07       12.21      1.33 o 
  -3   6   8        8.70        9.42      1.17 o 
  -2   6   8       10.46        8.81      0.68 o 
  -1   6   8      149.61      144.44      1.41 o 
   0   6   8       18.95       18.44      0.76 o 
   1   6   8     1182.17     1197.90      3.48 o 
   2   6   8        7.06        8.98      0.88 o 
   3   6   8       39.76       37.01      1.16 o 
   4   6   8      185.66      166.16      3.14 o 
   5   6   8        9.90       10.45      1.33 o 
   6   6   8       23.35       27.53      1.49 o 
   7   6   8        3.21        2.59      1.24 o 
  -4   7   8      145.18      160.66      2.79 o 
  -3   7   8       20.55       14.81      1.28 o 
  -2   7   8        1.08        0.76      0.61 o 
  -1   7   8        5.49        5.09      0.68 o 
   0   7   8      958.31      949.44      3.28 o 
   1   7   8       13.13       10.13      1.20 o 
   2   7   8       71.99       69.71      1.51 o 
   3   7   8      193.58      193.64      2.28 o 
   4   7   8      106.53       93.16      1.71 o 
   5   7   8      231.95      216.95      2.97 o 
   6   7   8      100.68      105.42      2.24 o 
   7   7   8        0.31        1.31      1.32 o 
  -3   8   8        6.00        4.76      1.11 o 
  -2   8   8       93.11       99.60      1.36 o 
  -1   8   8       84.99       81.88      2.36 o 
   0   8   8      280.38      285.74      2.93 o 
   1   8   8      105.72      110.46      2.02 o 
   2   8   8      124.10      116.30      1.97 o 
   3   8   8      195.74      178.29      2.30 o 
   4   8   8        0.01        0.46      0.87 o 
   5   8   8        1.99        2.70      1.14 o 
   6   8   8        2.38        2.69      1.11 o 
  -3   9   8        0.86        0.25      1.15 o 
  -2   9   8        0.10        0.23      0.72 o 
  -1   9   8      106.07      105.48      2.06 o 
   0   9   8       10.11        6.72      1.19 o 
   1   9   8        3.65        7.06      1.17 o 
   2   9   8      105.29      108.40      2.11 o 
   3   9   8       71.57       72.55      1.75 o 
   4   9   8       43.95       40.22      1.36 o 
   5   9   8       15.70       15.45      1.29 o 
   6   9   8        0.16        1.81      1.19 o 
  -2  10   8       99.51      101.44      2.21 o 
  -1  10   8      108.47      115.14      2.31 o 
   0  10   8        1.45        1.78      1.10 o 
   1  10   8        4.68        4.90      1.14 o 
   2  10   8      285.44      283.07      3.22 o 
   3  10   8       63.75       55.82      1.70 o 
   4  10   8       21.05       22.69      1.28 o 
   5  10   8       13.05       10.37      1.30 o 
   6  10   8       73.08       82.78      2.25 o 
  -1  11   8        3.76        3.22      1.26 o 
   0  11   8       47.41       47.93      1.79 o 
   1  11   8       14.61       18.38      1.48 o 
   2  11   8       42.01       47.08      1.84 o 
   3  11   8       19.15       15.46      1.30 o 
   4  11   8       51.55       57.44      1.75 o 
   5  11   8        2.87        3.07      1.22 o 
   0  12   8       26.83       29.89      1.69 o 
   1  12   8       55.06       53.83      1.96 o 
   2  12   8       17.07       15.76      1.58 o 
   3  12   8        0.53        1.07      1.27 o 
   4  12   8        9.81        7.38      1.28 o 
  -2  -6   9       43.55       43.87      2.02 o 
  -1  -6   9       39.37       40.93      1.94 o 
   0  -6   9       32.13       32.76      1.77 o 
   1  -6   9        6.18        2.69      1.42 o 
   2  -6   9        1.31        0.53      1.06 o 
  -3  -5   9        7.57        8.44      1.64 o 
  -2  -5   9        4.86        4.30      0.99 o 
  -1  -5   9       14.19       13.29      1.38 o 
   0  -5   9        2.55        0.12      1.18 o 
   1  -5   9       68.25       74.98      2.25 o 
   2  -5   9       16.60       20.81      2.74 o 
   3  -5   9        3.51        6.60      0.95 o 
  -3  -4   9        8.46        6.23      1.42 o 
  -2  -4   9       84.72       89.53      2.22 o 
  -1  -4   9       11.04        9.58      1.24 o 
   0  -4   9       21.73       27.51      1.59 o 
   1  -4   9       13.17       10.00      1.40 o 
   2  -4   9       52.13       55.37      1.92 o 
   3  -4   9        0.73        0.73      0.82 o 
   4  -4   9        8.52        4.87      1.30 o 
  -4  -3   9       15.18       18.92      1.74 o 
  -3  -3   9       13.66       11.56      1.25 o 
  -2  -3   9       70.45       71.53      1.96 o 
  -1  -3   9        0.85        2.70      1.09 o 
   0  -3   9       63.14       67.19      1.89 o 
   1  -3   9        6.57        8.23      1.32 o 
   2  -3   9       15.85       15.64      1.36 o 
   3  -3   9       69.00       69.81      1.38 o 
   4  -3   9       19.60       16.59      0.97 o 
   5  -3   9        0.01        0.03      1.23 o 
  -4  -2   9       18.89       19.03      1.31 o 
  -3  -2   9       85.48       86.20      1.96 o 
  -2  -2   9       23.48       23.98      0.92 o 
  -1  -2   9       21.83       24.72      1.38 o 
   0  -2   9        2.44        0.57      1.17 o 
   1  -2   9      105.42      109.01      2.19 o 
   2  -2   9       13.31       10.72      1.17 o 
   3  -2   9        2.15        0.86      0.99 o 
   4  -2   9        1.29        1.77      0.75 o 
   5  -2   9       88.13       89.75      2.27 o 
  -4  -1   9       20.31       17.70      1.35 o 
  -3  -1   9       93.25       91.61      1.95 o 
  -2  -1   9        2.71        3.04      0.68 o 
  -1  -1   9      192.07      197.43      2.17 o 
   0  -1   9       93.53       96.62      1.98 o 
   1  -1   9      281.06      287.07      3.10 o 
   2  -1   9       78.43       77.98      1.87 o 
   3  -1   9        8.27        6.86      1.10 o 
   4  -1   9        0.31        1.92      1.18 o 
   5  -1   9      120.72      112.66      2.36 o 
   6  -1   9        9.19        7.67      1.40 o 
  -5   0   9        1.15        0.75      1.16 o 
  -4   0   9       35.42       37.20      1.56 o 
  -3   0   9       24.67       25.96      1.35 o 
  -2   0   9       51.04       53.40      1.08 o 
  -1   0   9       29.89       26.86      0.88 o 
   0   0   9      635.21      615.18      4.15 o 
   1   0   9       36.69       40.78      1.48 o 
   2   0   9      279.57      252.65      2.75 o 
   3   0   9        0.38        0.55      0.93 o 
   4   0   9      153.84      153.81      1.69 o 
   5   0   9       70.10       66.32      1.27 o 
   6   0   9        0.76        1.47      0.80 o 
  -5   1   9        0.95        0.93      1.13 o 
  -4   1   9      144.58      146.82      2.49 o 
  -3   1   9        7.20        7.06      1.13 o 
  -2   1   9       96.12      100.85      2.23 o 
  -1   1   9      217.57      223.29      3.79 o 
   0   1   9       40.65       37.52      0.97 o 
   1   1   9       94.84       92.53      1.82 o 
   2   1   9       66.47       59.45      1.55 o 
   3   1   9        7.65        9.86      1.50 o 
   4   1   9      450.86      438.95      2.49 o 
   5   1   9        0.31        0.20      0.68 o 
   6   1   9       10.65       11.47      0.86 o 
  -5   2   9        7.26        7.71      1.28 o 
  -4   2   9       27.04       21.85      1.39 o 
  -3   2   9      128.87      129.12      2.26 o 
  -2   2   9      183.42      174.27      4.43 o 
  -1   2   9     1032.74     1015.79      7.44 o 
   0   2   9        0.78        1.41      0.60 o 
   1   2   9        0.56        0.95      0.94 o 
   2   2   9      123.68      129.12      3.19 o 
   3   2   9      401.51      417.41      2.30 o 
   4   2   9      284.12      277.66      1.97 o 
   5   2   9        7.19        6.37      0.72 o 
   6   2   9       76.22       77.00      2.01 o 
  -5   3   9       14.61       14.46      1.46 o 
  -4   3   9        0.09       -0.14      1.07 o 
  -3   3   9      238.19      239.17      2.91 o 
  -2   3   9       72.44       68.17      1.65 o 
  -1   3   9       71.64       72.63      1.14 o 
   0   3   9       10.63        9.82      0.65 o 
   1   3   9      379.92      368.63      2.14 o 
   2   3   9      221.28      210.72      2.35 o 
   3   3   9      691.93      687.65     11.19 o 
   4   3   9       12.38       13.81      0.74 o 
   5   3   9       58.42       57.98      1.67 o 
   6   3   9       72.83       73.20      2.05 o 
   7   3   9       15.55       14.98      1.40 o 
  -4   4   9       29.56       27.08      1.50 o 
  -3   4   9      100.77       97.93      2.07 o 
  -2   4   9      687.46      669.36      3.31 o 
  -1   4   9       15.18       15.76      1.67 o 
   0   4   9       50.26       50.30      1.77 o 
   1   4   9      154.83      159.21      1.77 o 
   2   4   9       31.81       32.04      1.31 o 
   3   4   9       87.62       85.64      1.78 o 
   4   4   9        1.09        0.98      0.61 o 
   5   4   9      166.24      158.09      2.49 o 
   6   4   9       54.16       42.20      1.72 o 
   7   4   9        2.66        0.47      1.22 o 
  -4   5   9        1.20       -0.23      1.14 o 
  -3   5   9       43.77       39.21      1.56 o 
  -2   5   9        0.10        0.17      1.07 o 
  -1   5   9        4.39        4.18      0.65 o 
   0   5   9      184.65      170.75      1.53 o 
   1   5   9      398.58      379.30      2.14 o 
   2   5   9      402.62      407.65      3.18 o 
   3   5   9      354.88      353.37      3.01 o 
   4   5   9        6.65        8.80      0.71 o 
   5   5   9      266.88      277.36      3.25 o 
   6   5   9        6.29        3.87      1.14 o 
   7   5   9        6.55        5.45      1.35 o 
  -4   6   9       23.51       23.52      1.52 o 
  -3   6   9      172.73      176.07      2.65 o 
  -2   6   9       43.35       43.82      1.36 o 
  -1   6   9       75.71       74.06      1.16 o 
   0   6   9      105.49      106.82      2.88 o 
   1   6   9        3.01        3.64      0.69 o 
   2   6   9       20.73       24.93      1.18 o 
   3   6   9       22.85       24.57      1.16 o 
   4   6   9       87.21       83.81      4.22 o 
   5   6   9        4.96        5.77      1.28 o 
   6   6   9        0.08        0.19      1.16 o 
   7   6   9       11.93       15.19      1.52 o 
  -4   7   9        2.75        4.96      1.45 o 
  -3   7   9        4.19        6.68      1.23 o 
  -2   7   9        1.22        0.62      0.68 o 
  -1   7   9      173.08      165.92      1.63 o 
   0   7   9      175.08      166.91      1.59 o 
   1   7   9       80.55       81.03      1.81 o 
   2   7   9      197.12      183.46      2.34 o 
   3   7   9        1.09       -0.57      0.88 o 
   4   7   9       48.75       57.70      1.46 o 
   5   7   9        4.63        3.38      1.25 o 
   6   7   9       54.17       55.29      1.88 o 
  -3   8   9       11.22       10.01      1.29 o 
  -2   8   9       17.84       22.96      0.92 o 
  -1   8   9       82.41       80.79      1.25 o 
   0   8   9       50.08       47.16      1.63 o 
   1   8   9      276.98      284.21      2.97 o 
   2   8   9       50.01       49.92      1.55 o 
   3   8   9       31.64       27.44      1.25 o 
   4   8   9        1.48        0.64      0.83 o 
   5   8   9       12.35       10.46      1.40 o 
   6   8   9        1.03        3.86      1.27 o 
  -3   9   9        5.74        3.88      1.15 o 
  -2   9   9       42.79       46.29      1.16 o 
  -1   9   9       76.60       77.98      1.92 o 
   0   9   9       20.51       19.82      1.36 o 
   1   9   9      298.79      280.26      3.11 o 
   2   9   9        3.17        5.43      1.22 o 
   3   9   9       88.51      110.22      2.03 o 
   4   9   9       13.46       10.98      1.08 o 
   5   9   9        7.07        5.55      1.30 o 
   6   9   9        5.09        2.49      1.31 o 
  -2  10   9       15.28       18.34      1.46 o 
  -1  10   9        0.04        1.23      1.12 o 
   0  10   9       36.05       30.83      1.49 o 
   1  10   9       34.56       28.38      1.55 o 
   2  10   9       58.95       54.23      1.81 o 
   3  10   9        2.68        2.92      1.08 o 
   4  10   9       36.98       33.72      1.46 o 
   5  10   9       39.84       50.27      1.91 o 
  -1  11   9       15.29       22.30      1.52 o 
   0  11   9       59.03       58.72      1.88 o 
   1  11   9        0.03       -1.30      1.30 o 
   2  11   9       31.26       45.11      1.78 o 
   3  11   9       10.35       12.71      1.28 o 
   4  11   9       61.32       62.45      1.85 o 
   5  11   9        2.98        0.89      1.42 o 
   0  12   9        3.33        3.24      1.37 o 
   1  12   9       10.92        8.22      1.39 o 
   2  12   9        8.56        9.83      1.41 o 
   3  12   9        1.71        2.45      1.31 o 
  -2  -5  10       15.81       13.77      1.11 o 
  -1  -5  10        5.40        4.89      1.45 o 
   0  -5  10        0.01       -1.14      1.28 o 
   1  -5  10        0.06        0.41      1.41 o 
   2  -5  10       13.37       14.68      2.18 o 
  -2  -4  10       42.98       50.97      2.03 o 
  -1  -4  10       28.87       27.45      1.63 o 
   0  -4  10        5.41        6.23      1.37 o 
   1  -4  10       12.96       16.68      1.53 o 
   2  -4  10       84.40       97.55      2.47 o 
   3  -4  10        6.89        9.11      1.01 o 
  -3  -3  10        4.65        4.87      1.22 o 
  -2  -3  10       25.08       25.91      1.58 o 
  -1  -3  10        1.59        2.49      1.14 o 
   0  -3  10       50.74       55.19      1.87 o 
   1  -3  10       13.66       12.54      1.45 o 
   2  -3  10      171.06      165.49      2.87 o 
   3  -3  10        0.00        0.53      0.84 o 
   4  -3  10       42.57       43.66      2.85 o 
  -3  -2  10       46.81       42.38      1.72 o 
  -2  -2  10        2.33        0.49      0.82 o 
  -1  -2  10       43.54       45.00      1.76 o 
   0  -2  10       15.54       14.61      1.41 o 
   1  -2  10       68.67       78.01      2.05 o 
   2  -2  10       15.39       17.21      1.38 o 
   3  -2  10        7.01        9.21      1.23 o 
   4  -2  10        9.35       11.46      0.95 o 
   5  -2  10       27.12       18.85      1.61 o 
  -4  -1  10        0.59       -0.31      1.15 o 
  -3  -1  10        6.10        5.83      1.21 o 
  -2  -1  10       11.00        8.86      1.21 o 
  -1  -1  10      174.90      174.46      2.61 o 
   0  -1  10       75.29       73.31      1.86 o 
   1  -1  10      332.80      296.08      3.31 o 
   2  -1  10        5.23        5.07      1.21 o 
   3  -1  10       48.16       52.52      1.74 o 
   4  -1  10       60.16       66.19      3.15 o 
   5  -1  10       10.35        9.84      1.38 o 
  -4   0  10       20.81       20.49      1.36 o 
  -3   0  10        9.80       10.37      1.32 o 
  -2   0  10        3.71        4.47      0.71 o 
  -1   0  10        0.04        0.10      0.77 o 
   0   0  10      139.58      151.62      2.42 o 
   1   0  10       80.89       85.57      2.00 o 
   2   0  10       33.62       26.92      1.45 o 
   3   0  10      104.66       95.33      2.01 o 
   4   0  10       81.43       72.54      1.86 o 
   5   0  10       28.07       24.73      1.54 o 
   6   0  10        5.22        4.57      1.15 o 
  -4   1  10       53.66       52.02      1.82 o 
  -3   1  10       81.49       77.56      1.92 o 
  -2   1  10      133.71      126.22      1.54 o 
  -1   1  10       68.75       73.20      1.25 o 
   0   1  10      274.46      239.35      4.82 o 
   1   1  10       31.85       30.27      1.42 o 
   2   1  10      357.05      357.15      3.26 o 
   3   1  10       32.38       35.87      1.41 o 
   4   1  10       12.23       15.29      1.27 o 
   5   1  10        0.04        0.29      0.77 o 
   6   1  10        2.14        0.86      0.76 o 
  -4   2  10        6.23        8.48      1.27 o 
  -3   2  10       22.16       21.99      1.38 o 
  -2   2  10        0.50        0.84      0.74 o 
  -1   2  10       42.59       49.34      2.42 o 
   0   2  10       10.22       12.73      1.81 o 
   1   2  10       27.23       23.36      1.37 o 
   2   2  10      187.10      181.26      2.45 o 
   3   2  10       29.42       23.42      0.85 o 
   4   2  10       34.63       32.70      1.17 o 
   5   2  10       44.42       47.82      1.13 o 
   6   2  10        0.64        0.42      1.10 o 
  -4   3  10       48.39       47.79      1.84 o 
  -3   3  10        5.60        5.10      1.14 o 
  -2   3  10        8.51        9.04      0.83 o 
  -1   3  10      124.27      107.41      1.62 o 
   0   3  10        0.01        1.27      0.90 o 
   1   3  10      143.82      145.74      1.56 o 
   2   3  10      179.15      188.21      2.47 o 
   3   3  10      111.79      108.45      1.39 o 
   4   3  10        1.39        1.98      0.68 o 
   5   3  10        0.47        0.03      1.07 o 
   6   3  10        9.22        9.26      1.33 o 
  -4   4  10        5.05        5.53      1.40 o 
  -3   4  10        2.43        4.87      1.16 o 
  -2   4  10      114.36      122.46      1.52 o 
  -1   4  10       41.44       43.17      1.08 o 
   0   4  10        4.22        2.26      0.70 o 
   1   4  10      216.28      208.65      1.80 o 
   2   4  10        6.47        3.08      1.07 o 
   3   4  10        8.48        7.84      0.77 o 
   4   4  10       77.26       80.62      1.36 o 
   5   4  10        0.00        1.07      1.11 o 
   6   4  10        1.05       -1.06      1.21 o 
  -4   5  10       75.25       70.97      2.09 o 
  -3   5  10        0.03        0.15      1.03 o 
  -2   5  10       65.28       57.95      1.17 o 
  -1   5  10        3.15        6.23      1.22 o 
   0   5  10      190.45      193.36      1.72 o 
   1   5  10      165.21      183.28      1.66 o 
   2   5  10      153.85      150.86      2.19 o 
   3   5  10        5.97        2.92      1.02 o 
   4   5  10        7.43        4.75      0.74 o 
   5   5  10       61.31       67.01      1.91 o 
   6   5  10        0.31        2.28      1.13 o 
  -3   6  10        0.14        0.18      1.18 o 
  -2   6  10       12.39       14.23      1.18 o 
  -1   6  10        4.49        4.10      1.11 o 
   0   6  10       87.17       80.64      3.91 o 
   1   6  10        0.02       -0.21      0.80 o 
   2   6  10       21.02       19.64      1.25 o 
   3   6  10      101.05      107.43      1.89 o 
   4   6  10       26.37       21.28      1.16 o 
   5   6  10       12.75        8.35      1.32 o 
   6   6  10       66.57       69.42      2.08 o 
  -3   7  10        1.32        2.32      1.25 o 
  -2   7  10       39.61       41.70      1.07 o 
  -1   7  10      182.85      178.56      1.75 o 
   0   7  10      198.02      207.44      4.61 o 
   1   7  10       51.14       48.93      1.59 o 
   2   7  10        3.96        2.75      1.11 o 
   3   7  10       16.06       14.68      1.12 o 
   4   7  10       33.31       32.13      1.24 o 
   5   7  10        1.63        2.86      1.22 o 
   6   7  10        2.37        5.34      1.43 o 
  -3   8  10        5.24        5.51      1.22 o 
  -2   8  10       13.93       11.65      0.85 o 
  -1   8  10        8.29        7.88      0.74 o 
   0   8  10        0.19        0.19      1.07 o 
   1   8  10       13.08       14.50      1.40 o 
   2   8  10      210.13      208.93      2.72 o 
   3   8  10       10.70        8.85      1.10 o 
   4   8  10        0.12        2.23      0.94 o 
   5   8  10        0.34        0.19      1.27 o 
   6   8  10        3.14        8.47      1.47 o 
  -2   9  10       37.27       34.45      1.45 o 
  -1   9  10        8.98       10.40      1.24 o 
   0   9  10       14.24       12.86      1.26 o 
   1   9  10      132.06      118.50      2.29 o 
   2   9  10       10.18       12.98      1.32 o 
   3   9  10       55.76       53.92      1.66 o 
   4   9  10       44.37       50.71      1.57 o 
   5   9  10        0.37        0.86      1.31 o 
  -1  10  10       17.74       18.79      1.37 o 
   0  10  10       26.08       29.43      1.59 o 
   1  10  10       68.83       72.18      2.01 o 
   2  10  10       14.01        9.24      1.33 o 
   3  10  10        3.75        1.40      1.08 o 
   4  10  10        0.09       -0.06      1.08 o 
   5  10  10       14.88       18.05      1.72 o 
   0  11  10        0.76        0.88      1.27 o 
   1  11  10        0.03       -1.32      1.32 o 
   2  11  10       10.57       10.45      1.42 o 
   3  11  10       26.37       29.28      1.55 o 
   4  11  10        1.44        1.05      1.28 o 
   2  12  10       20.89       18.19      1.52 o 
   3  12  10        2.11        2.61      1.28 o 
  -1  -4  11       29.52       29.19      1.88 o 
   0  -4  11        6.84        9.41      1.46 o 
   1  -4  11       37.73       34.53      1.90 o 
   2  -4  11       13.05       15.42      1.58 o 
  -2  -3  11       13.66       14.07      1.46 o 
  -1  -3  11        7.43        8.75      1.48 o 
   0  -3  11       10.70       17.75      1.48 o 
   1  -3  11        0.00        0.94      1.26 o 
   2  -3  11        4.44        2.57      1.47 o 
   3  -3  11       17.95       20.01      1.59 o 
  -3  -2  11       21.99       25.59      1.70 o 
  -2  -2  11        0.65        0.77      1.29 o 
  -1  -2  11       40.79       45.15      1.85 o 
   0  -2  11       22.39       17.01      1.48 o 
   1  -2  11       12.38       13.14      1.48 o 
   2  -2  11       16.25        9.89      1.41 o 
   3  -2  11        0.00        1.60      1.26 o 
   4  -2  11       12.93       13.71      1.04 o 
  -3  -1  11       36.50       34.92      1.70 o 
  -2  -1  11        1.45       -0.29      1.98 o 
  -1  -1  11      146.22      152.85      2.74 o 
   0  -1  11        0.19       -0.94      1.22 o 
   1  -1  11       25.07       23.40      1.57 o 
   2  -1  11        1.22        0.05      1.18 o 
   3  -1  11       33.97       39.42      1.72 o 
   4  -1  11       49.65       53.24      1.34 o 
   5  -1  11        5.63        3.38      1.44 o 
  -3   0  11        0.91        1.60      1.17 o 
  -2   0  11      159.61      160.24      1.94 o 
  -1   0  11       78.77       72.24      1.50 o 
   0   0  11        7.44       10.49      1.36 o 
   1   0  11        0.46       -1.22      1.22 o 
   2   0  11       11.55       18.28      1.38 o 
   3   0  11       45.71       42.52      1.65 o 
   4   0  11       14.49       16.48      1.38 o 
   5   0  11       63.06       60.83      2.10 o 
  -3   1  11        0.01        1.59      1.22 o 
  -2   1  11      160.06      171.86      3.86 o 
  -1   1  11       33.69       39.69      1.13 o 
   0   1  11       30.10       28.30      1.45 o 
   1   1  11        1.09        0.99      1.17 o 
   2   1  11      160.75      176.07      2.58 o 
   3   1  11        8.90        9.16      1.24 o 
   4   1  11        3.90        6.23      1.14 o 
   5   1  11       53.74       56.97      1.87 o 
  -3   2  11        2.17        4.88      1.21 o 
  -2   2  11      125.25      113.76      1.57 o 
  -1   2  11        1.03        0.24      0.91 o 
   0   2  11       47.41       47.96      1.18 o 
   1   2  11      124.26      139.85      2.33 o 
   2   2  11       22.21       22.63      1.42 o 
   3   2  11       36.11       43.55      1.58 o 
   4   2  11       87.20       84.46      1.94 o 
   5   2  11        6.04        9.72      1.01 o 
   6   2  11       16.90       15.69      1.40 o 
  -3   3  11      128.02      138.82      2.57 o 
  -2   3  11        3.72        5.61      1.19 o 
  -1   3  11       13.57        9.46      0.90 o 
   0   3  11       21.28       22.10      2.78 o 
   1   3  11        0.15        1.07      1.06 o 
   2   3  11       27.27       25.50      1.38 o 
   3   3  11       29.45       30.49      0.97 o 
   4   3  11       39.26       38.76      2.72 o 
   5   3  11       21.84       24.39      1.45 o 
   6   3  11        1.61        0.07      1.18 o 
  -3   4  11       48.76       41.85      1.67 o 
  -2   4  11       42.23       47.00      1.13 o 
  -1   4  11       94.69       89.28      1.41 o 
   0   4  11      359.40      359.19      2.46 o 
   1   4  11       52.08       55.39      1.69 o 
   2   4  11        2.92        0.81      1.05 o 
   3   4  11       84.33       84.11      2.70 o 
   4   4  11       28.31       28.56      1.00 o 
   5   4  11        5.35        3.45      1.21 o 
   6   4  11        1.45       -0.32      1.13 o 
  -3   5  11        3.44        4.69      1.25 o 
  -2   5  11        0.21       -0.10      0.76 o 
  -1   5  11        3.24        2.35      0.93 o 
   0   5  11       14.80       15.58      0.93 o 
   1   5  11        0.26       -0.05      0.69 o 
   2   5  11      152.61      153.61      2.33 o 
   3   5  11        7.74        9.30      1.20 o 
   4   5  11       90.66       94.28      1.44 o 
   5   5  11        0.28        1.07      1.18 o 
   6   5  11        0.48        0.08      1.10 o 
  -3   6  11        0.41        5.03      1.04 o 
  -2   6  11      119.33      120.54      1.98 o 
  -1   6  11       68.14       66.05      1.25 o 
   0   6  11       46.69       45.63      1.30 o 
   1   6  11        0.29        0.57      0.70 o 
   2   6  11        1.68        4.30      1.11 o 
   3   6  11       30.54       29.50      1.39 o 
   4   6  11       14.52       11.94      0.86 o 
   5   6  11        1.59        3.71      1.25 o 
   6   6  11        0.78        1.64      1.33 o 
  -2   7  11       33.71       32.77      1.51 o 
  -1   7  11       14.05       14.99      0.88 o 
   0   7  11       31.22       31.26      2.34 o 
   1   7  11      256.85      236.40      2.97 o 
   2   7  11       32.21       38.63      1.59 o 
   3   7  11       88.47       99.73      2.00 o 
   4   7  11       18.33       15.59      1.21 o 
   5   7  11        0.08        0.67      1.29 o 
   6   7  11       81.47       84.59      2.39 o 
  -2   8  11       46.90       50.27      1.70 o 
  -1   8  11        1.38        0.70      0.85 o 
   0   8  11        1.09        0.88      1.09 o 
   1   8  11       48.96       48.81      1.78 o 
   2   8  11       42.69       42.56      1.64 o 
   3   8  11        3.39        3.64      1.07 o 
   4   8  11       10.93        9.79      1.10 o 
   5   8  11       32.79       36.03      1.87 o 
  -1   9  11        3.35        3.78      1.14 o 
   0   9  11       96.27       92.41      2.13 o 
   1   9  11       55.91       54.71      1.85 o 
   2   9  11       30.56       38.11      1.66 o 
   3   9  11        7.54        6.07      1.10 o 
   4   9  11       14.41       18.19      1.30 o 
   5   9  11       32.95       35.12      1.95 o 
  -1  10  11        2.24        0.98      1.19 o 
   0  10  11        0.22       -0.33      1.29 o 
   1  10  11       20.63       19.67      1.50 o 
   2  10  11       69.24       69.20      1.99 o 
   3  10  11        2.73        2.76      1.21 o 
   4  10  11        7.06        6.22      1.18 o 
   1  11  11       18.69       22.02      1.61 o 
   2  11  11        0.11       -1.34      1.34 o 
   3  11  11       14.72       18.24      1.50 o 
   0  -3  12       33.32       38.63      2.00 o 
   1  -3  12        6.58        7.44      1.47 o 
  -1  -2  12        8.71       12.42      1.43 o 
   0  -2  12       75.91       92.83      2.39 o 
   1  -2  12        2.83        5.47      1.36 o 
   2  -2  12       27.13       28.88      1.73 o 
   3  -2  12        9.41       14.45      1.56 o 
  -2  -1  12        4.87        1.06      1.43 o 
  -1  -1  12       86.33       93.17      2.51 o 
   0  -1  12        5.11        4.19      1.34 o 
   1  -1  12       39.10       39.59      1.85 o 
   2  -1  12      119.11      125.24      2.67 o 
   3  -1  12       15.31       17.87      1.57 o 
   4  -1  12        2.51        3.09      1.40 o 
  -2   0  12        9.14       11.29      2.28 o 
  -1   0  12      171.34      193.62      3.10 o 
   0   0  12       38.91       45.99      1.81 o 
   1   0  12       29.64       28.79      1.75 o 
   2   0  12        2.70        1.27      1.28 o 
   3   0  12        9.67        7.07      1.27 o 
   4   0  12        0.07       -0.04      1.20 o 
  -2   1  12       43.96       50.87      1.65 o 
  -1   1  12       31.85       32.26      1.27 o 
   0   1  12       14.91       16.56      1.48 o 
   1   1  12      171.83      167.46      2.77 o 
   2   1  12       36.50       37.42      1.66 o 
   3   1  12        3.02        1.94      1.17 o 
   4   1  12        8.59        9.14      1.32 o 
   5   1  12        0.09        0.51      1.28 o 
  -3   2  12       63.90       63.84      2.05 o 
  -2   2  12      226.38      233.56      2.28 o 
  -1   2  12       27.96       31.98      1.17 o 
   0   2  12       14.23       18.00      3.50 o 
   1   2  12       90.95      110.18      2.29 o 
   2   2  12        6.05        5.52      1.20 o 
   3   2  12       29.16       26.67      1.43 o 
   4   2  12       37.87       36.24      1.61 o 
   5   2  12        0.55        1.87      1.09 o 
  -2   3  12       12.38       11.45      0.98 o 
  -1   3  12       30.32       27.89      1.11 o 
   0   3  12      419.59      423.75      2.85 o 
   1   3  12      100.92      102.50      2.22 o 
   2   3  12        1.50       -0.08      1.20 o 
   3   3  12        8.08       11.04      1.27 o 
   4   3  12       11.68       10.80      1.26 o 
  -2   4  12        0.01       -0.80      0.80 o 
  -1   4  12        1.29        0.48      0.89 o 
   0   4  12      114.93      122.46      1.69 o 
   1   4  12        1.61        2.11      1.23 o 
   2   4  12        5.03        2.48      1.19 o 
   3   4  12       85.83       75.43      2.02 o 
   4   4  12       16.76       18.66      0.97 o 
   5   4  12       27.74       28.60      1.60 o 
  -2   5  12       28.70       22.61      1.43 o 
  -1   5  12      122.24      112.25      1.83 o 
   0   5  12       34.20       30.45      1.07 o 
   1   5  12        5.53        4.91      1.22 o 
   2   5  12       37.25       44.56      1.68 o 
   3   5  12      112.74      115.19      2.28 o 
   4   5  12       72.14       79.64      1.42 o 
   5   5  12       30.33       35.09      1.62 o 
  -2   6  12        2.48        1.40      1.25 o 
  -1   6  12       30.32       33.15      1.09 o 
   0   6  12        9.71        6.74      2.27 o 
   1   6  12        2.45        2.96      0.89 o 
   2   6  12      139.76      124.54      2.35 o 
   3   6  12        7.19        5.66      1.23 o 
   4   6  12       12.36       11.84      0.91 o 
   5   6  12       10.72       13.09      1.43 o 
  -2   7  12       59.59       54.13      1.89 o 
  -1   7  12       22.17       19.62      1.00 o 
   0   7  12        9.60       10.11      0.85 o 
   1   7  12       51.16       54.34      1.79 o 
   2   7  12       54.34       58.09      1.82 o 
   3   7  12       23.11       23.94      1.40 o 
   4   7  12        4.01        7.06      0.84 o 
   5   7  12        1.52        1.60      1.25 o 
  -1   8  12        1.01       -0.31      0.78 o 
   0   8  12        0.67       -0.39      1.16 o 
   1   8  12        0.29       -1.29      1.29 o 
   2   8  12        5.78        4.66      1.29 o 
   3   8  12        3.58        4.17      1.17 o 
   4   8  12       11.46        9.65      1.16 o 
   5   8  12        4.52        4.53      1.51 o 
  -1   9  12        0.62       -0.22      1.16 o 
   0   9  12       38.92       42.96      1.77 o 
   1   9  12       49.60       44.60      1.78 o 
   2   9  12       58.61       64.80      1.94 o 
   3   9  12       11.30       15.86      1.42 o 
   4   9  12        4.92        5.11      1.17 o 
   0  10  12       29.76       31.19      1.71 o 
   1  10  12        0.54       -1.01      1.33 o 
   2  10  12       16.19       12.80      1.36 o 
   3  10  12       15.12       11.67      1.33 o 
   0  -1  13       31.07       29.35      2.00 o 
   1  -1  13        3.95        4.27      1.45 o 
   2  -1  13        0.39        1.39      1.35 o 
  -1   0  13        2.47        1.32      1.47 o 
   0   0  13        0.53        0.98      1.40 o 
   1   0  13       22.94       15.78      1.57 o 
   2   0  13        4.77        4.56      1.49 o 
   3   0  13       32.09       26.62      1.83 o 
  -1   1  13       31.00       30.21      2.55 o 
   0   1  13       18.52       19.45      1.57 o 
   1   1  13        4.45        4.71      1.36 o 
   2   1  13      111.26      116.62      2.60 o 
   3   1  13       25.77       18.94      1.54 o 
   4   1  13        5.86        6.00      1.24 o 
  -1   2  13        8.20        5.00      1.03 o 
   0   2  13       28.83       21.30      1.55 o 
   1   2  13       65.86       65.53      2.05 o 
   2   2  13        4.79        1.02      1.33 o 
   3   2  13       25.74       25.27      1.60 o 
   4   2  13       24.92       34.38      1.70 o 
  -1   3  13       25.56       28.33      2.68 o 
   0   3  13        0.01        1.52      0.92 o 
   1   3  13       67.17       79.08      2.16 o 
   2   3  13        4.41        2.82      1.28 o 
   3   3  13        4.14        4.40      1.24 o 
   4   3  13       17.27       15.92      1.33 o 
  -1   4  13       55.39       43.33      1.28 o 
   0   4  13       14.53       13.87      1.04 o 
   1   4  13       17.08       13.14      1.51 o 
   2   4  13       27.00       25.32      1.70 o 
   3   4  13       83.87       96.68      2.28 o 
   4   4  13        5.46        5.85      1.19 o 
  -1   5  13        7.42        6.86      0.96 o 
   0   5  13       61.55       74.03      1.46 o 
   1   5  13        4.63        1.94      1.35 o 
   2   5  13        8.66        8.65      1.43 o 
   3   5  13       50.40       47.48      1.80 o 
   4   5  13       10.55       11.28      0.94 o 
   5   5  13        0.80        0.71      1.17 o 
  -1   6  13        7.41        4.85      0.94 o 
   0   6  13        0.47        0.03      0.83 o 
   1   6  13       34.18       34.04      1.15 o 
   2   6  13      132.61      153.39      2.69 o 
   3   6  13       15.91       17.85      1.46 o 
   4   6  13        5.09        2.13      0.87 o 
  -1   7  13       69.46       73.01      1.50 o 
   0   7  13       14.05       11.84      0.94 o 
   1   7  13        0.75        3.14      1.29 o 
   2   7  13       53.80       59.33      2.03 o 
   3   7  13        1.15        0.02      1.20 o 
   4   7  13        5.47        7.81      0.90 o 
   0   8  13       22.28       23.92      1.63 o 
   1   8  13       64.20       71.49      2.11 o 
   2   8  13       35.52       37.54      1.86 o 
   3   8  13        0.92        0.54      1.18 o 
   4   8  13        4.62        3.90      1.25 o 
   1   9  13       70.87       72.05      2.14 o 
   2   9  13       62.03       59.33      1.97 o 
   3   9  13       24.51       28.65      1.59 o 
   0   2  14       85.74      108.39      2.67 o 
   1   2  14        9.27        7.17      1.38 o 
   2   2  14        9.70        9.33      1.40 o 
   0   3  14       25.75       24.22      1.77 o 
   1   3  14        4.74        4.29      1.30 o 
   2   3  14        4.97        3.05      1.29 o 
   3   3  14       32.19       38.50      1.88 o 
   0   4  14       14.03       11.15      1.34 o 
   1   4  14       43.01       40.16      1.92 o 
   2   4  14       35.88       28.91      1.89 o 
   3   4  14        7.17        9.28      1.49 o 
   0   5  14        5.59        5.43      1.00 o 
   1   5  14       27.34       21.05      1.71 o 
   2   5  14       43.57       44.65      2.04 o 
   3   5  14       49.21       58.83      2.10 o 
   0   6  14       13.21       12.69      1.02 o 
   1   6  14       38.13       37.37      4.31 o 
   2   6  14        0.83        0.35      1.42 o 
   3   6  14       23.50       29.05      1.80 o 
   1   7  14       97.69      100.23      2.47 o 
   2   7  14       79.86       96.55      2.45 o 
   3   7  14        0.85        1.83      1.27 o 
                                                 
